# Supplementary material for: Heavy Metal Exposure Influences Double Strand Break DNA Repair Outcomes
Source: PLoS One. 2016 Mar 11;11(3):e0151367. doi: 10.1371/journal.pone.0151367 (PMC4788447; doi:10.1371/journal.pone.0151367)
Supplement: S1 Table — (XLSX) [file pone.0151367.s010.xlsx]

## Sheet: Colony # Figures 3&4
S1 Table	Number of individual events recovered and sequenced (data used in Figures 3 and 4)
Figure 3C	10%AARP
	I-SceI no Tx	I-SceI 1 uM CdCl2
NAR	16	38
NHEJ	20	17
Total	36	55
Figure 3D	5%AARP
	I-SceI no Tx	I-SceI 1 uM AsO3
NAR	32	10
NHEJ	34	5
Total	66	15
Figure 3E	5%AARP		10%AARP
	I-SceI no Tx	I-SceI 100 uM NiCl2	I-SceI no Tx	I-SceI 100 uM NiCl2
NAR	32	25	16	17
NHEJ	34	6	20	3
Total	66	31	36	20
(Note thesedata do not include the recovered sequences from the 15% AARP)
Figure 4C
	5%AARP		10%AARP
	I-SceI no Tx	I-SceI 100 uM NiCl2	I-SceI no Tx	I-SceI 100 uM NiCl2
simple	28	12	11	8
complex	6	13	5	9
Total	34	25	16	17
