# Supplementary material for: Heavy Metal Exposure Influences Double Strand Break DNA Repair Outcomes
Source: PLoS One. 2016 Mar 11;11(3):e0151367. doi: 10.1371/journal.pone.0151367 (PMC4788447; doi:10.1371/journal.pone.0151367)
Supplement: S2 Table — (XLSX) [file pone.0151367.s011.xlsx]

## Sheet: Sheet1
S2 Table	Sequencing data from rescues Figure 3C [1.0 uM CdCl2 treatment]
	Note untreated samples published in Morales et al, PlosGenet 2015 Mar11;11(3):e1005016. doi: 10.1371
					0.1	NAR Simple Chimera 100 uM CdCl2
NAR	TOTAL of 38 NAR				Alu2	C	C	C	T	A	A	C	A	G	G	C	A	A	G	C	T	T	G	G	T	A	T	C	C	C	C	A	T	A
10%AARP 1.0 uM CdCl2 simple chimeras (29)					Alu1	T	G	G	A	T	T	G	T	C	C	T	T	T	C	T	A	A	C	C	A	T	A	G	G	G	G	T	A	T
Cd 1	GGTGTCGTGAGGAATTAGCTTGGTACTAATACGACTCACTATAGGGAGACCCAAGCTGGCTAGGTAAGCTTGGTACCGAGCTCGGATCCACTAGTCCAGTGTGGTGGAATTCTGCAGATATCAACAAGTTTGTACAAAAAAGCAGGCTTGGTACCGAGAAGCTTAAAGGCCGGGCGCGGTGGCTCACGCCTGTAATCCCAGCACTTTGGGAGGCCGAGGCGGGCGGATCACGAGGTCAGGAGATCGAGACAATCCTGGCTAACACGGTGAAACCCCGTCTCTACTAAAAATACAAAAAATTAGCCGGGCGTGGTGGCGGGCGCCTGTAGTCCCAGCTACTCGGGAGGCTGAGGCAGGAGAATTGCGTGAACCCGGGAGGCGGAGCTTGCAGTGAGCCGA…			.	Cd1	C	C	C	T	A	A	C	A	G	G	C	A	A	G	C	T	T	G	G	T	A	T	C	C	C	C	A	T	A
Cd 2	GGTGTCGTGAGGAATTAGCTTGGTACTAATACGACTCACTATAGGGAGACCCAAGCTGGCTAGGTAAGCTTGGTACCGAGCTCGGATCCACTAGTCCAGTGTGGTGGAATTCTGCAGATATCAACAAGTTTGTACAAAAAAGCAGGCTTGGTACCGAGAAGCTTAAAGGCCGGGCGTGGTGGCTCAGGCCTGTAATGCCAGCACTTAGGGAGGCCGTGGCGGGCGGTTCACGAGGTGAGGAGATCGTGACAATCCTCGCTAACACGCTGAAACCCTGTCTCTACTATAAATACAAATAATTAGCCGCGCGTGGTGGTGGGCGCCTGAAGTCCCAGCAACTCGGGAGCCTGAGGCAGCAGAATTGCGAGAACCCGGGAGGCGGAGCTTGCAGTGAGCCGA…			.	Cd31	C	C	C	T	A	A	C	A	G	G	C	A	A	G	C	T	T	G	G	T	A	T	C	C	C	C	A	T	A
Cd 3	GGTGTCGTGAGGAATTAGCTTGGTACTAATACGACTCACTATAGGGAGACCCAAGCTGGCTAGGTAAGCTTGGTACCGAGCTCGGATCCACTAGTCCAGTGTGGTGGAATTCTGCAGATATCAACAAGTTTGTACAAAAAAGCAGGCTTGGTACCGAGAAGCTTAAAGGCCGGGCGTGGTGGCTCAGGCCTGTAATCCCAGCACTTTGGGAGGCCGAGGCGGGCGGATCACGAGGTCAGGAGATCGAGACAATCCTGGCTAACACGGTGAAACCCCGTCTCTACTAAAAATACAAAAAATTAGCCGGGCGTGGTGGCGGGCGCCTGTAGTCCCAGCTACTCGGGAGGCTGAGGCAGGAGAATTGCGTGAACCCGGGAGGCGGAGCTTGCAGTGAGCCGA…			.	Cd15	C	C	C	T	A	A	C	A	G	G	C	A	A	G	C	T	T	G	G	T	A	T	C	C	C	C	A	T	A
Cd 4	GGTGTCGTGAGGAATTAGCTTGGTACTAATACGACTCACTATAGGGAGACCCAAGCTGGCTAGGTAAGCTTGGTACCGAGCTCGGATCCACTAGTCCAGTGTGGTGGAATTCTGCAGATATCAACAAGTTTGTACAAAAAAGCAGGCTTGGTACCGAGAAGCTTAAAGGCCGGGCGTGGTGGCTCAGGCCTGTAATGCCAGCACTTAGGGAGGCCGTGGCGGGCGGTTCACGAGGTGAGGAGATCGTGACAATCCTCGCTAACACGCTGAAACCCTGTCTCTACTATAAATACAAATAATTAGCCGCGCGTGGTGGTGGGCGCCTGAAGTCCCAGCAACTCGGGAGCCTGAGGCAGCAGAATTGCGTGAACCCGGGAGGCGGAGCTTGCAGTGAGCCGA…			.	Cd21	C	C	C	T	A	A	C	A	G	G	C	A	A	G	C	T	T	G	G	T	A	T	C	C	C	C	A	T	A
Cd 5	GGTGTCGTGAGGAATTAGCTTGGTACTAATACGACTCACTATAGGGAGACCCAAGCTGGCTAGGTAAGCTTGGTACCGAGCTCGGATCCACTAGTCCAGTGTGGTGGAATTCTGCAGATATCAACAAGTTTGTACAAAAAAGCAGGCTTGGTACCGAGAAGCTTAAAGGCCGGGCGTGGTGGCTCACGCCTGTAATCCCAGCACTTTGGGAGGCCGAGGCGGGCGGATCACGAGGTCAGGAGATCGAGACAATCCTGGCTAACACGGTGAAACCCCGTCTCTACTAAAAATACAAAAAATTAGCCGGGCGTGGTGGCGGGCGCCTGTAGTCCCAGCTACTCGGGAGGCTGAGGCAGGAGAATTGCGTGAACCCGGGAGGCGGAGCTTGCAGTGAGCCGA…			.	Cd22	C	C	C	T	A	A	C	A	G	G	C	A	A	G	C	T	T	G	G	T	A	T	C	C	C	C	A	T	A
Cd 6	GGTGTCGTGAGGAATTAGCTTGGTACTAATACGACTCACTATAGGGAGACCCAAGCTGGCTAGGTAAGCTTGGTACCGAGCTCGGATCCACTAGTCCAGTGTGGTGGAATTCTGCAGATATCAACAAGTTTGTACAAAAAAGCAGGCTTGGTACCGAGAAGCTTAAAGGCCGGGCGTGGTGGCTCAGGCCTGTAATCCCAGCACTTTGGGAGGCCGAGGCGGGCGGATCACGAGGTCAGGAGATCGAGACAATCCTGGCTAACACGGTGAAACCCCGTCTCTACTAAAAATACAAAAAATTAGCCGGGCGTGGTGGCGGGCGCCTGTAGTCCCAGCTACTCGGGAGGCTGAGGCAGGAGAATTGCGTGAACCCGGGAGGCGGAGCTTGCAGTGAGCCGA…			.	Cd23	C	C	C	T	A	A	C	A	G	G	C	A	A	G	C	T	T	G	G	T	A	T	C	C	C	C	A	T	A
Cd 7	GGTGTCGTGAGGAATTAGCTTGGTACTAATACGACTCACTATAGGGAGACCCAAGCTGGCTAGGTAAGCTTGGTACCGAGCTCGGATCCACTAGTCCAGTGTGGTGGAATTCTGCAGATATCAACAAGTTTGTACAAAAAAGCAGGCTTGGTACCGAGAAGCTTAAAGGCCGGGCGTGGTGGCTCAGGCCTGTAATGCCAGCACTTAGGGAGGCCGTGGCGGGCGGATCACGAGGTCAGGAGATCGAGACAATCCTGGCTAACACGGTGAAACCCCGTCTCTACTAAAAATACAAAAAATTAGCCGGGCGTGGTGGCGGGCGCCTGTAGTCCCAGCTACTCGGGAGGCTGAGGCAGGAGAATTGCGTGAACCCGGGAGGCGGAGCTTGCAGTGAGCCGA…			.	Cd24	C	C	C	T	A	A	C	A	G	G	C	A	A	G	C	T	T	G	G	T	A	T	C	C	C	C	A	T	A
Cd 8	CTAGGTAAGCTTGGTACCGAGCTCGGATCCACTAGTCCAGTGTGGTGGAATTCTGCAGATATCAACAAGTTTGTACAAAAAAGCAGGCTTGGTACCGAGAAGCTTAAAGGCCGGGCGTGGTGGCTCAGGCCTGTAATGCCAGCACTTAGGGAGGCCGTGGCGGGCGGTTCACGAGGTGAGGAGATCGTGACAATCCTCGCTAACACGCTGAAACCCTGTCTCTACTATAAATACAAATAATTAGCCGCGCGTGGTGGTGGGCGCCTGAAGTCCCAGCAACTCGGGAGCCTGAGGCAGCAGAATTGCGAGAACCCGGGTGGCGGAGCTAGCAGTGAGCGGAGATCGCGCCACTGCACTCCAGCCTGGGCGACAGAGCGAGACTCCGTCTC--AAAAAAAA…			.	Cd26	C	C	C	T	A	A	C	A	G	G	C	A	A	G	C	T	T	G	G	T	A	T	C	C	C	C	A	T	A
Cd 9	GGTGTCGTGAGGAATTAGCTTGGTACTAATACGACTCACTATAGGGAGACCCAAGCTGGCTAGGTAAGCTTGGTACCGAGCTCGGATCCACTAGTCCAGTGTGGTGGAATTCTGCAGATATCAACAAGTTTGTACAAAAAAGCAGGCTTGGTACCGAGAAGCTTAAAGGCCGGGCGTGGTGGCTCAGGCCTGTAATGCCAGCACTTAGGGAGGCCGTGGCGGGCGGATCACGAGGTGAGGAGATCGTGACAATCCTCGCTAACACGCTGAAACCCTGTCTCTACTATAAATACAAATAATTAGCCGCGCGTGGTGGTGGGCGCCTGAAGTCCCAGCAACTCGGGAGCCTGAGGCAGGAGAATTGCGTGAACCCGGGAGGCGGAGCTTGCAGTGAGCCGA…			.	Cd27	C	C	C	T	A	A	C	A	G	G	C	A	A	G	C	T	T	G	G	T	A	T	C	C	C	C	A	T	A
Cd 10	GGTGTCGTGAGGAATTAGCTTGGTACTAATACGACTCACTATAGGGAGACCCAAGCTGGCTAGGTAAGCTTGGTACCGAGCTCGGATCCACTAGTCCAGTGTGGTGGAATTCTGCAGATATCAACAAGTTTGTACAAAAAAGCAGGCTTGGTACCGAGAAGCTTAAAGGCCGGGCGTGGTGGCTCAGGCCTGTAATGCCAGCACTTAGGGAGGCCGTGGCGGGCGGTTCACGAGGTGAGGAGATCGTGACAATCCTCGCTAACACGCTGAAACCCTGTCTCTACTATAAATACAAATAATTAGCCGCGCGTGGTGGTGGGCGCCTGAAGTCCCAGCAACTCGGGAGCCTGAGGCAGCAGAATTGCGAGAACCCGGGTGGCGGAGCTAGCAGTGAGCGGA…			.	Cd25	T	C	C	T	A	A	C	A	G	G	C	A	A	G	C	T	T	G	G	T	A	T	C	C	C	C	A	T	A
Cd 11	GGTGTCGTGAGGAATTAGCTTGGTACTAATACGACTCACTATAGGGAGACCCAAGCTGGCTAGGTAAGCTTGGTACCGAGCTCGGATCCACTAGTCCAGTGTGGTGGAATTCTGCAGATATCAACAAGTTTGTACAAAAAAGCAGGCTTGGTACCGAGAAGCTTAAAGGCCGGGCGTGGTGGCTCAGGCCTGTAATGCCAGCACTTAGGGAGGCCGTGGCGGGCGGTTCACGAGGTGAGGAGATCGTGACAATCCTCGCTAACACGCTGAAACCCTGTCTCTACTATAAATACAAATAATTAGCCGCGCGTGGTGGTGGGCGCCTGAAGTCCCAGCAACTCGGGAGCCTGAGGCAGAAGACTTGCCAGAACCCGGGTGGCGGAGCTAGCANTGAGCGGA…			.	Cd28	T	C	C	T	A	A	C	A	G	G	C	A	A	G	C	T	T	G	G	T	A	T	C	C	C	C	A	T	A
Cd 12	GGTAAGCTTGGTACCGAGCTCGGATCCACTAGTCCAGTGTGGTGGAATTCTGCAGATATCAACAAGTTTGTACAAAAAAGCAGGCTTGGTACCGAGAAGCTTAAAGGCCGGGCGTGGTGGCTCAGGCCTGTAATGCCAGCACTTAGGGAGGCCGTGGCGGGCGGATCACGAGGTCAGGAGATCGAGACAATCCTGGCTAACACGCTGAAACCCTGTCTCTACTATAAATACAAATAATTAGCCGCGCGTGGTGGCGGGCGCCTGTAGTCCCAGCTACTCGGGAGGCCGAGGCAGGAGAATTGCGTGAACCCGGGAGGCGGAGCTTGCAGTGAGCCGAGATCGCGCCACTGCACTCCAGCCTGGGCGACAGAGCGAGACTCCGTCTCAAAAAAAAAAAAA…			.	Cd30	T	C	C	T	A	A	C	A	G	G	C	A	A	G	C	T	T	G	G	T	A	T	C	C	C	C	A	T	A
Cd 13	GGTAAGCTTGGTACCGAGCTCGGATCCACTAGTCCAGTGTGGTGGAATTCTGCAGATATCAACAAGTTTGTACAAAAAAGCAGGCTTGGTACCGAGAAGCTTAAAGGCCGGGCGTGGTGGCTCAGGCCTGTAATGCCAGCACTTAGGGAGGCCGCGGCGGGCGGTTCACGAGGTGAGGAGATCGTGACAATCCTCGCTAACACGCTGAAACCCTGTCTCTACTATAAATACAAATAATTAGCCGCGCGTGGTGGTGGGCGCCTGAAGTCCCAGCAACTCGGGAGCCTGAGGCAGCAGAATTGCGAGAACCCGGGTGGCGGAGCTAGCAGTGAGCGGAGATCGCGGCACTGCACTGCAGCCTGGGCGACAGAGCGAGACTCCGTCTCAAAAAAAAAAAAA…			.	Cd19	T	G	C	T	A	A	C	A	G	G	C	A	A	G	C	T	T	G	G	T	A	T	C	C	C	C	A	T	A
Cd 14	CTAGGTAAGCTTGGTACCCTCTTCAACTGTTGGATCCTTTAAAAAAGGCCGGGCGTGGTGGCTCAGGCCTGTAATGCCAGCACTTAGGGAGGCCGTGGCGGGCGGTTCACGAGGTGAGGAGATCGTGACAATCCTCGCTAACACGCTGAAACCCTGTCTCTACTATAAATACAAATAATTAGCCGCGCGTGGTGGTGGGCGCCTGAAGTCCCAGCAACTCGGGAGCCTGAGGCAGCAGAATTGCGAGAACCCGGGTGGCGGAGCTAGCAGTGAGCGGAGATCGCGGCACTGCACTGCAGCCTGGGGGACAGAGCGTGACTCCGTCACAAAAAAATAAAAA---GAATTCTTTTCTGCAGGCGGCCGCGACACCATGACCGAGTACAAGCCCACCGTGCG…			.	Cd20	T	G	C	T	A	A	C	A	G	G	C	A	A	G	C	T	T	G	G	T	A	T	C	C	C	C	A	T	A
Cd 15	CTAGGTAAGCTTGGTACCGAGCTCGGATCCACTAGTCCAGTGTGGTGGAATTCTGCAGATATCAACAAGTTTGTACAAAAAAGCAGGCTTGGTACCGAGAAGCTTAAAGGCCGGGCGCGGTGGCTCACGCCTGTAATCCCAGCACTTTGGGAGGCCGAGGCGGGCGGATCACGAGGTCAGGAGATCGAGACAATCCTGGCTAACACGGTGAAACCCCGTCTCTACTAAAAATACAAAAAATTAGCCGGGCGTGGTGGCGGGCGCCTGTAGTCCCAGCTACTCGGGAGGCTGAGGCAGGAGAATTGCGTGAACCCGGGAGGCGGAGCTTGCAGTGAGCCGAGATCGCGCCACTGCACTCCAGCCTGGGCGACAGAGCGAGACTCCGTCTCAAAAAAAAAA…			.	Cd3	T	G	C	T	A	A	C	A	G	G	C	A	A	G	C	T	T	G	G	T	A	T	C	C	C	C	A	T	A
Cd 16	CTAGGTAAGCTTGGTACCGAGCTCGGATCCACTAGTCCAGTGTGGTGGAATTCTGCAGATATCAACAAGTTTGTACAAAAAAGCAGGCTTGGTACCGAGAAGCTTAAAGGCCGGGCGTGGTGGCTCAGGCCTGTAATGCCAGCACTTAGGGAGGCCGTGGCGGGCGGTTCACGAGGTGAGGAGATCGTGACAATCCTCGCTAACACGCTGAAACCCTGTCTCTACTATAAATACAAATAATTAGCCGCGCGTGGTGGTGGGCGCCTGAAGTCCCAGCAACTCGGGAGCCTGAGGCAGCAGAATTGCGAGAACCCGGGTGGCGGAGCTAGCAGTGAGCGGAGATCGCGGCACTGCACTGCAGCCTGGGGGACAGAGCGTGACTCCGTCACAAAAAAATAA…			.	Cd6	T	G	C	T	A	A	C	A	G	G	C	A	A	G	C	T	T	G	G	T	A	T	C	C	C	C	A	T	A
Cd 17	GTGGAATTCTGCAGATATCAACAAGTTTGTACAAAAAAGCAGGCTTGGTACCGAGAAGCTTAAAGGCCGGGCGTGGTGGCTCAGGCCTGTAATGCCAGCACTTAGGGAGGCCGTGGCGGGCGGTTCACGAGGTCAGGAGATCGAGACAATCCTGGCTAACACGGTGAAACCCCGTCTCTACTAAAAATACAAAAAATTAGCCGGGCGTGGTGGCGGGCGCCTGTAGTCCCAGCTACTCGGGAGGCTGAGGCAGGAGAATTGCGTGAACCCGGGAGGCGGAGCTTGCAGTGAGCCGAGATCGCGCCACTGCACTCCAGCCTGGGCGACAGAGCGAGACTCCGTCTCAAAAAAAAAAAAAAAAGAATTCTTTTCTGCAGGCGGCCGCGACACCATGACCGA…			.	Cd29	T	G	G	A	A	A	C	A	G	G	C	A	A	G	C	T	T	G	G	T	A	T	C	C	C	C	A	T	A
Cd 18	GGTGTCGTGAGGANTTAGCTTGGTACTAATACGACTCACTATAGGGAGACCCAAGCTGGCTAGGTAAGCTTGGTACCGAGCTCGGATCCACTAGTCCAGTGTGGTGGAATTCTGCAGATATCAACAAGTTTGTACAAAAAAGCAGGCTTGGTACCGAGAAGCTTAAAGGCCGGGCGTGGTGGCTCAGGCCTGTAATGCCAGCACTTAGGGAGGCCGTGGCGGGCGGTTCACGAGGTGAGGAGATCGTGACAATCCTCGCTAACACGCTGAAACCCTGTCTCTACTAAAAATACAAAAAATTAGCCGGGCGTGGTGGCGGGCGCCTGTAGTCCCAGCTACTCGGGAGGCTGAGGCAGGAGAATTGCGTGAACCCGGGAGGCGGAGCTTGCAGTGAGCCGA…			.	Cd7	T	G	G	A	T	A	C	A	G	G	C	A	A	G	C	T	T	G	G	T	A	T	C	C	C	C	A	T	A
Cd 19	GGTGTCGTGAGGAATTAGCTTGGTACTAATACGACTCACTATAGGGAGACCCAAGCTGGCTAGGTAAGCTTGGTACCGAGCTCGGATCCACTAGTCCAGTGTGGTGGAATTCTGCAGATATCAACAAGTTTGTACAAAAAAGCAGGCTTGGTACCGAGAAGCTTCTTAAAGGCCGGGCGTGGTGGCTCACGCCTGTAATCCCAGCACTTTGGGAGGCCGAGGCGGGCGGATCACGAGGTCAGGAGATCGAGACAATCCTGGCTAACACGGTGAAACCCCGTCTCTACTAAAAATACAAAAAATTAGCCGGGCGTGGTGGCGGGCGCCTGTAGTCCCAGCTACTCGGGAGGCTGAGGCAGGAGAATTGCGTGAACCCGGGAGGCGGAGCTTGCAGTGAGC…			.	Cd17	T	G	G	A	T	T	C	A	G	G	C	A	A	G	C	T	T	G	G	T	A	T	C	C	C	C	A	T	A
Cd 20	GGTGTCGTGAGGAATTAGCTTGGTACTAATACGACTCACTATAGGGAGACCCAAGCTGGCTAGGTAAGCTTGGTACCGAGCTCGGATCCACTAGTCCAGTGTGGTGGAATTCTGCAGATATCAACAAGTTTGTACAAAAAAGCAGGCTTGGTACCGAGAAGCTTCTTAAAGGCCGGGCGTGGTGGCTCAGGCCTGTAATCCCAGCACTTTGGGAGGCCGAGGCGGGCGGATCACGAGGTCAGGAGATCGAGACAATCCTGGCTAACACGGTGAAACCCCGTCTCTACTAAAAATACAAAAAATTAGCCGGGCGTGGTGGCGGGCGCCTGTAGTCCCAGCTACTCGGGAGGCTGAGGCAGGAGAATTGCGTGAACCCGGGAGGCGGAGCTTGCAGTGAGC…			.	Cd18	T	G	G	A	T	T	G	T	C	C	T	A	A	G	C	T	T	G	G	T	A	T	C	C	C	C	A	T	A
Cd 21	GGTGTCGTGAGGAATTAGCTTGGTACTAATACGACTCACTATAGGGAGACCCAAGCTGGCTAGGTAAGCTTGGTACCGAGCTCGGATCCACTAGTCCAGTGTGGTGGAATTCTGCAGATATCAACAAGTTTGTACAAAAAAGCAGGCTTGGTACCGAGAAGCTT---AAAGGCCGGGCGCGGTGGCTCACGCCTGTAATCCCAGCACTTTGGGAGGCCGAGGCGGGCGGATCACGAGGTCAGGAGATCGAGACAATCCTGGCTAACACGGTGAAACCCCGTCTCTACTAAAAATACAAAAAATTAGCCGGGCGTGGTGGCGGGCGCCTGTAGTCCCAGCTACTCGGGAGGCTGAGGCAGGAGAATTGCGTGAACCCGGGAGGCGGAGCTTGCAGTGAGC…			.	Cd4	T	G	G	A	T	T	G	T	C	C	T	T	T	C	T	A	A	C	C	T	A	T	C	C	C	C	A	T	A
Cd 22	GGTGTCGTGAGGAATTAGCTTGGTACTAATACGACTCACTATAGGGAGACCCAAGCTGGCTAGGTAAGCTTGGTACCGAGCTCGGATCCACTAGTCCAGTGTGGTGGAATTCTGCAGATATCAACAAGTTTGTACAAAAAAGCAGGCTTGGTACCGAGAAGCTT---AAAGGCCGGGCGCGGTGGCTCACGCCTGTAATCCCAGCACTTTGGGAGGCCGAGGCGGGCGGATCACGAGGTCAGGAGATCGAGACAATCCTGGCTAACACGGTGAAACCCCGTCTCTACTAAAAATACAAAAAATTAGCCGGGCGTGGTGGCGGGCGCCTGTAGTCCCAGCTACTCGGGAGGCTGAGGCAGGAGAATTGCGTGAACCCGGGAGGCGGAGCTTGCAGTGAGC…			.	Cd5	T	G	G	A	T	T	G	T	C	C	T	T	T	C	T	A	A	C	C	T	A	T	C	C	C	C	A	T	A
Cd 23	GGTGTCGTGAGGAATTAGCTTGGTACTAATACGACTCACTATAGGGAGACCCAAGCTGGCTAGGTAAGCTTGGTACCGAGCTCGGATCCACTAGTCCAGTGTGGTGGAATTCTGCAGATATCAACAAGTTTGTACAAAAAAGCAGGCTTGGTACCGAGAAGCTT---AAAGGCCGGGCGCGGTGGCTCACGCCTGTAATCCCAGCACTTTGGGAGGCCGAGGCGGGCGGATCACGAGGTCAGGAGATCGAGACAATCCTGGCTAACACGGTGAAACCCCGTCTCTACTAAAAATACAAAAAATTAGCCGGGCGTGGTGGCGGGCGCCTGTAGTCCCAGCTACTCGGGAGGCTGAGGCAGGAGAATTGCGTGAACCCGGGAGGCGGAGCTTGCAGTGAGC…			.	Cd2	T	G	G	A	T	T	G	T	C	C	T	T	T	C	T	A	A	C	C	A	A	T	C	C	C	C	A	T	A
Cd 24	GGTGTCGTGAGGAATTAGCTTGGTACTAATACGACTCACTATAGGGAGACCCAAGCTGGCTAGGTAAGCTTGGTACCGAGCTCGGATCCACTAGTCCAGTGTGGTGGAATTCTGCAGATATCAACAAGTTTGTACAAAAAAGCAGGCTTGGTACCGAGAAGCTT---AAAGGCCGGGCGCGGTGGCTCACGCCTGTAATCCCAGCACTTTGGGAGGCCGAGGCGGGCGGATCACGAGGTCAGGAGATCGAGACAATCCTGGCTAACACGGTGAAACCCCGTCTCTACTAAAAATACAAAAAATTAGCCGGGCGTGGTGGCGGGCGCCTGTAGTCCCAGCTACTCGGGAGGCTGAGGCAGGAGAATTGCGTGAACCCGGGAGGCGGAGCTTGCAGTGAGC…			.	Cd8	T	G	G	A	T	T	G	T	C	C	T	T	T	C	T	A	A	C	C	A	T	A	G	C	C	C	A	T	A
Cd 25	TGGCTAGGTAAGCTTGGTACCGAGCTCGGATCCACTAGTCCAGTGTGGTGGAATTCTGCAGATATCAACAAGTTTGTACAAAAAAGCAGGCTTGGTACCGAGAAGCTTAAAGGCCGGGCGTGGTGGCTCACGCCTGTAATCCCAGCACTTTGGGAGGCCGAGGCGGGCGGATCACGAGGTCAGGAGATCGAGACAATCCTGGCTAACACGGTGAAACCCCGTCTCTACTAAAAATACAAAAAATTAGCCGGGCGTGGTGGCGGGCGCCTGTAGTCCCAGCTACTCGGGAGGCTGAGGCAGGAGAATTGCGTGAACCCGGGAGGCGGAGCTTGCAGTGAGCCGAGATCGCGCCACTGCACTCCAGCCTGGGCGACAGAGCGAGACTCCGTCTCAAAAAAA…			.	Cd13	T	G	G	A	T	T	G	T	C	C	T	T	T	C	T	A	A	C	C	A	T	A	G	G	G	C	A	T	A
Cd 26	TTGGTTCATTCTCAAGCCTCAGACAGTGGTTCAAAGTTTTTTTCTTCCATTTCAGGTGTCGTGAGGAATTAGCTTGGTACTAATACGACTCACTATAGGGAGACCCAAGCTGGCTAGGTAAGCTTGGTACCGAGCTCGGATCCACTAGTCCAGTGTGGTGGAATTCTGCAGATATCAACAAGTTTGTACAAAAAAGCAGGCTTGGTACCGAGAAGCTTAAAGGCCGGGCGCGGTGGCTCACGCCTGTAATCCCAGCACTTTGGGAGGCCGAGGCGGGCGGATCACGAGGTCAGGAGATCGAGACAATCCTGGCTAACACGGTGAAACCCCGTCTCTACTAAAAATACAAAAAATTAGCCGGGCGTGGTGGCGGGCGCCTGTAGTCCCAGCTACTCGGGA…			.	Cd10	T	G	G	A	T	T	G	T	C	C	T	T	T	C	T	A	A	C	C	A	T	A	G	G	G	G	T	T	A
Cd 27	TTGGTTCATTCTCAAGCCTCAGACAGTGGTTCAAAGTTTTTTTCTTCCATTTCAGGTGTCGTGAGGAATTAGCTTGGTACTAATACGACTCACTATAGGGAGACCCAAGCTGGCTAGGTAAGCTTGGTACCGAGCTCGGATCCACTAGTCCAGTGTGGTGGAATTCTGCAGATATCAACAAGTTTGTACAAAAAAGCAGGCTTGGTACCGAGAAGCTTAAAGGCCGGGCGCGGTGGCTCACGCCTGTAATCCCAGCACTTTGGGAGGCCGAGGCGGGCGGATCACGAGGTCAGGAGATCGAGACAATCCTGGCTAACACGGTGAAACCCCGTCTCTACTAAAAATACAAAAAATTAGCCGGGCGTGGTGGCGGGCGCCTGTAGTCCCAGCTACTCGGGA…			.	Cd14	T	G	G	A	T	T	G	T	C	C	T	T	T	C	T	A	A	C	C	A	T	A	G	G	G	G	T	A	T
Cd 28	TGGCTAGGTAAGCTTGGTACCGAGCTCGGATCCACTAGTCCAGTGTGGTGGAATTCTGCAGATATCAACAAGTTTGTACAAAAAAGCAGGCTTGGTACCGAGAAGCTTAAAGGCCGGGCGTGGTGGCTCTCGCCTGTAATCCCAGCACTTTGGGAGGCCGAGGCGGGCGGATCACGAGGTCAGGAGATCGAGACAATCCTGGCTAACACGGTGAAACCCCGTCTCTACTAAAAATACAAAAAATTAGCCGGGCGTGGTGGCGGGCGCCTGTAGTCCCAGCTACTCGGGAGGCTGAGGCAGGAGAATTGCGTGAACCCGGGAGGCGGAGCTTGCAGTGAGCCGAGATCGCGCCACTGCACTCCAGCCTGGGCGACAGAGCGAGACTCCGTCTCAAAAAAA…			.	Cd16	T	G	G	A	T	T	G	T	C	C	T	T	T	C	T	A	A	C	C	A	T	A	G	G	G	G	T	A	T
Cd 29	TGGCTAGGTAAGCTTGGTACCGAGCTCGGATCCACTAGTCCAGTGTGGTGGAATTCTGCAGATATCAACAAGTTTGTACAAAAAAGCAGGCTTGGTACCGAGAAGCTTAAAGGCCGGGCGTGGTGGCTCAGGCCTGTAATGCCAGCACTTAGGGAGGCCGAGGCGGGCGGATCACGAGGTCAGGAGATCGAGACAATCCTGGCTAACACGGTGAAACCCCGTCTCTACTAAAAATACAAAAAATTAGCCGGGCGTGGTGGCGGGCGCCTGTAGTCCCAGCTACTCGGGAGGCTGAGGCAGGAGAATTGCGTGAACCCGGGAGGCGGAGCTTGCAGTGAGCCGAGATCGCGCCACTGCACTCCAGCCTGGGCGACAGAGCGAGACTCCGTCTCAAAAAAA…			.	Cd11	T	G	G	A	T	T	G	T	C	C	T	T	T	C	T	A	A	C	C	A	T	A	G	G	G		T	A
					Representative schematic of the nucleotides used to define Alu1 or Alu2 boundaries in the chimeric NAHR Alu recovered
					0.1	NAR Complex Chimera 100 uM CdCl2
					Alu2	C	C	C	T	A	A	C	A	G	G	C	A	A	G	C	T	T	G	G	T	A	T	C	C	C	C	A	T	A
10%AARP 1.0 uM CdCl2 complex chimeras (9)					Alu1	T	G	G	A	T	T	G	T	C	C	T	T	T	C	T	A	A	C	C	A	T	A	G	G	G	G	T	A	T
Cd 30	TGGCTAGGTAAGCTTGGTACCGAGCTCGGATCCACTAGTCCAGTGTGGTGGAATTCTGCAGATATCAACAAGTTTGTACAAAAAAGCAGGCTTGGTACCGAGAAGCTTAAAGGCCGGGCGTGGTGGCTCACGCCTGTAATCCCAGCACTTTGGGAGGCCGAGGCGGGCGGATCACGAGGTCAGGAGATCGAGACAATCCTGGCTAACACGGTGAAACCCCGTCTCTACTAAAAATACAAAAAATTAGCCGGGCGTGGTGGCGGGCGCCTGTAGTCCCAGCTACTCGGGAGGCTGAGGCAGGAGAATTGCGTGAACCCGGGAGGCGGAGCTTGCAGTGAGCCGAGATCGCGCCACTGCACTCCAGCCTGGGCGACAGAGCGAGACTCCGTCTCAAAAAAA…			.	Cd9	T	G	G	A	T	A	G	T	C	C	T	T	T	C	T	A	A	C	G	T	A	T	C	C	C	C	A	T	T
Cd 31	GACTCACTATAGGGAGACCCAAGCTGGCTAGGTAAGCTTGGTACCGAGCTCGGATCCACTAGTCCAGTGTGGTGGAATTCTGCAGATATCAACAAGTTTGTACAAAAAAGCAGGCTTGGTACCGAGAAGCTTAAAGGCCGGGCGCGGTGGCTCACGCCTGTAATCCCAGCACTTTGGGAGGCCGAGGCGGGCGGATCACGAGGTCAGGAGATCGAGACAATCCTGGCTAACACGGTGAAACCCCGTCTCTACTAAAAATACAAAAAATTAGCCGGGCGTGGTGGCGGGCGCCTGTAGTCCCAGCTACTCGGGAGGCTGAGGCAGGAGAATTGCGTGAACCCGGGAGGCGGAGCTTGCAGTGAGCCGAGATCGCGCCACTGCACTCCAGCCTGGGCGACA…			.	Cd12	T	G	G	A	T	A	C	A	G	C	T	T	T	C	C	T	T	G	G	T	A	T	C	C	C	C	A	T	A
Cd 32	NGGTGTCGTGAGGAATTAGCTTGGTACTAATACGACTCACTATAGGGAGACCCAAGCTGGCTAGGTAAGCTTGGTACCGAGCTCGGATCCACTAGTCCAGTGTGGTGGAATTCTGCAGATATCAACAAGTTTGTACAAAAAAGCAGGCTTGGTACCGAGAAGCTTAAAGGCCGGGCGTGGTGGCTCAGGCCTGTAATGCCAGCACTTAGGGAGGCCGTGGCGGGCGGATCACGAGGTCAGGAGATCGAGACAATCCTGGCTAACACGCTGAAACCCTGTCTCTACTATAAATACAAATAATTAGCCGCGCGTGGTGGTGGGCGCCTGAAGTCCCAGCTACTCGGGAGGCTGAGGCAGGAGAATTGCGTGAACCCGGGAGGCGGAGCTTGCAGTGAGCCG…			.	Cd32	T	G	G	A	T	A	C	A	G	C	T	T	T	C	T	A	T	G	G	T	A	T	C	C	C	C	A	T	A
Cd 33	CTAGGTAAGCTTGGTACCGAGCTCGGATCCACTAGTCCAGTGTGGTGGAATTCTGCAGATATCAACAAGTTTGTACAAAAAAGCAGGCTTGGTACCGAGAAGCTTAAAGGCCGGGCGTGGTGGCTCAGGCCTGTAATGCCAGCACTTAGGGAGGCCGTGGCGGGCGGTTCACGAGGTGAGGAGATCGTGACAATCCTGGCTAACACGGTGAAACCCTGTCTCTACTATAAATACAAATAATTAGCCGGGCGTGGTGGTGGGCGCCTGAAGTCCCAGCAACTCGGGAGGCTGAGGCAGGAGAATTGCGAGAACCCGGGTGGCGGAGCTAGCAGTGAGCGGAGATCGCGGCACTGCACTGCAGCCTGGGGGACAGAGCGTGACTCCGTCTCAAAAAAAA--…			.	Cd33	T	G	G	A	T	T	G	T	G	G	T	T	T	G	T	A	A	G	G	A	T	A	G	G	G	G	T	T	A
Cd 34	GGTGTCGTGAGGAATTAGCTTGGTACTAATACGACTCACTATAGGGAGACCCAAGCTGGCTAGGTAAGCTTGGTACCGAGCTCGGATCCACTAGTCCAGTGTGGTGGAATTCTGCAGATATCAACAAGTTTGTACAAAAAAGCAGGCTTGGTACCGAGAAGCTTAAAGGCCGGGCGTGGTGGCTCACGCCTGTAATGCCAGCACTTAGGGAGGCCGAGGCGGGCGGATCACGAGGTCAGGAGATCGAGACAATCCTGGCTAACACGGTGAAACCCCGTCTCTACTAAAAATACAAAAAATTAGCCGGGCGTGGTGGCGGGCGCCTGAAGTCCCAGCAACTCGGGAGGCTGAGGCAGGAGAATTGCGTGAACCCGGGAGGCGGAGCTTGCAGTGAGCCGA…			.	Cd34	T	G	G	A	A	A	C	A	G	G	C	A	A	G	C	A	A	G	G	T	A	T	C	C	C	C	A	A	A
Cd 35	NGNGTAGTGAGGAATTAGCTTGGTACTANTACGACTCACTATAGGGAGACCCAAGCTGGCTAGGTAAGCTTGGTACCGAGCTCGGATCCACTAGTCCAGTGTGGTGGAATTCTGCAGATATCAACAAGTTTGTACAAAAAAGCAGGCTTGGTACCGAGAAGCTTAAAGGCCGGGCGTGGTGGCTCAGGCCTGTAATCCCAGCACTTTGGGAGGCCGAGGCGGGCGGATCACGAGGTCAGGAGATCGAGACAATCCTGGCTAACACGCTGAAACCCTGTCTCTACTATAAATACAAATAATTAGCCGGGCGTGGTGGCGGGCGCCTGTAGTCCCAGCTACTCGGGAGGCTGAGGCAGGAGAATTGCGTGAACCCGGGTGGCGGAGCTAGCAGTGAGCCGA…			.	Cd35	T	G	G	T	A	A	C	A	G	C	T	T	T	G	C	T	T	G	G	T	T	A	C	C	C	G	A	T	A
Cd 36	GTGTGCGTGAGGAATTAGCTTGGTACTAATACGACTCACTATAGGGAGACCCAAGCTGGCTAGGTAAGCTTGGTACCGAGCTCGGATCCACTAGTCCAGTGTGGTGGAATTCTGCAGATATCAACAAGTTTGTACAAAAAAGCAGGCTTGGTACCGAGAAGCTTAAAGGCCGGGCGTGGTGGCTCAGGCCTGTAATGCCAGCACTTAGGGAGGCCGTGGCGGGCGGTTCACGAGGTGAGGAGATCGTGACAATCCTCGCTAACACGCTGAAACCCTGTCTCTACTATAAATACAAAAAATTAGCCGCGCGTGGTGGTGGGCGCCTGAAGTCCCAGCAACTCGGGAGCCTGAGGCAGCAGAATTGCGAGAACCCGGGTGGCGGAGCTTGCAGTGAGCGGA…			.	Cd36	T	G	G	A	T	T	G	T	C	C	T	T	A	C	T	A	A	C	C	A	T	T	G	G	G	G	T	T	A
Cd 37	GGTGTCGTGAGGAATTAGCTTGGTACTAATACGACTCACTATAGGGAGACCCAAGCTGGCTAGGTAAGCTTGGTACCGAGCTCGGATCCACTAGTCCAGTGTGGTGGAATTCTGCAGATATCAACAAGTTTGTACAAAAAAGCAGGCTTGGTACCGAGAAGCTTAAAGGCCGGGCGTGGTGGCTCAGGCCTGTAATGCCAGCACTTTGGGAGGCCGAGGCGGGCGGATCACGAGGTCAGGAGATCGAGACAATCCTGGCTAACACGGTGAAACCCCGTCTCTACTAAAAATACAAATAATTAGCCGGGCGTGGTGGCGGGCGCCTGTAGTCCCAGCTACTCGGGAGGCTGAGGCAGGAGAATTGCGTGAACCCGGGAGGCGGAGCTTGCAGTGAGCCGA…			.	Cd37	T	G	G	T	A	A	C	A	G	G	C	A	T	G	C	T	T	G	G	T	A	T	C	C	C	C	A	T	A
Cd 38	NGTGTCGTGAGGA-TTANCTTGGTACTAATACGACTCACTATAGGGAGACCCAAGCTGGCTAGGTAAGCTTGGTACCGAGCTCGGATCCACTAGTCCAGTGTGGTGGAATTCTGCAGATATCAACAAGTTTGTACAAAAAAGCAGGCTTGGTACCGAGAAGCTTAAAGGCCGGGCGTGGTGGCTCACGCCTGTAATGCCAGCACTTAGGGAGGCCGTGGCGGGCGGTTCACGAGGTCAGGAGATCGAGACAATCCTCGCTAACACGCTGAAACCCTGTCTCTACTATAAATACAAATAATTAGCCGCGCGTGGTGGTGGGCGCCTGAAGTCCCAGCAACTCGGGAGCCTGAGGCAGCAGAATTGCGAGAACCCGGGTGGCGGAGCTAGCAGTGAGCGGA…			.	Cd38	T	C	G	A	T	T	C	A	C	C	T	T	T	C	T	A	A	C	C	A	T	A	G	G	G	C	A	T	A
					Representative schematic of the nucleotides used to define Alu1 or Alu2 boundaries in the chimeric NAHR Alu recovered
NHEJ			Note these are the same as in Table S4
10%AARP 1.0 uM CdCl2			TOTAL of 17 NHEJ
Cd39	AACACGCTGAAACCCTGTCTCTACTATAAATACAAATAATTAGCCGCGCGTGGTGGTGGGCGCCTGAAGTCCCAGCAACTCGGGAGCCTGAGGCAGCAGAATTGCG-----------AAAGAATTCTTTTCTGCAGGCGGCCGCGACACCATGACC
Cd40	CGAGAAGCTTAAAGGCCGGGCGTGGTGGCTCAGGCCTGTAATGCCAGCACTTAGGGAGGCCGTGGCGGGCGGTTCACGAGGT----------CGTCTCAAAAAAAAAAAAAAAAAAATTTTTTTTTGCG
Cd41	GGTAAGCTTGGTACCGAGCTCGGATCCACTAGTCCAGTGTGGTGGAATTCTGCAGATATCAACAAGTTTGTACAAAAAAGCAGGCTTGG------------AAAAAAAAAAAGAATTCTTTTCTGCAGGCGGCCGCGACACCATGACCGAGTA
Cd42	ACTCACTATAGGGAGACCCAAGCTGGCTAGGTAAGCTTGGTACCGAGCTCGGATCCACTAGTCCAGTGTGGTGGAATTCTGCAGATATCAACAAGTTTGTACAAAAAAGCAGGCTTGGTACCGAGAAGCTTAAAGGCCGGCCGCGGAGGCTCAGG----GTAA----TAATATTTTTAAACTTGCTCT
Cd43	CGAGAAGCTTAAAGGCCGGGCGTGGTGGCTCAGGCCTGTAATGCCAGCACTTAGGGAGGCCGTGGCGGGCGGTTCACGAGGTGAGGAGATCGTGACAATCCTCGCTAACACGCTGAAACCCTGTCTCACTATAAA--AAAAAAAAAAAAATTCTTTTCTGCAGGNGGCCGCGACACCATGACCGANTACAAGCCCACCGTGCGCCTGGCCACCCGCGACGACGTGCCCCGCGCCGTGCGCA
Cd44	TACGACTCACTATAGGGAGACCCAAGCTGGCTAGGTAAGCTTGGTACCGAGCTCGGATCCACTAGTCCAGTGTGGTGGAATTCTGCAGATATCAACAAGTTTGTACAAAAAAGCAGGCTTGGTACCGAG-----GCGGAGCTTGCAGTGAGCCGAGATCGCGCCTGCACTCCAGCCTGGGCGACAGAGCGAGACTCCGTCTCAAAAAAAAAAAAAAAAAATTTTTTTTTTGNGGG
Cd45	CAAAAAAGCAGGCTTGGTACCGAGAAGCTTAAAGGCCGGGCGTGGTGGCTCAGGCCTGTAATGCCAGCACTTAGGGAGGCCGTGGCGGGCGGTTCACGAGGTGAGGAGATCGTGACAATCCTCGCTAACACGCTGAAACCCTGT-----TAGCCGGGCGTGGTGGCGGGCGCCTGTAGTCCCAGCTACTCGGGAGGCTGAGGCAGGAGAATTGCGTGAACCCGGGAGGCGGAGCTTGCAGTGAGCCGAGATCGCGCCACTGCACTCCAGCCTGGGCGACAGAGCGAGACTCCGTCTCAAAAAAAAAAAAAAAAGAATTCTTTTCTGCAGGCGGCCGCGACACCATGACCGAGTACAAGCCCACCGTGCGCCTGGCCACCCGCGACGACGT
Cd46	GCCAGCACTTAGGGAGGCCGTGGCGGGCGGTTCACGAGGTGAGGAGATCGTGACAATCCTCGCTAACACGCTGAAACCCTGTCTCTACTATAAATACAAATAATTAGCCGCGCGTGGTGGTGGGCGCCTGAAGTCCCAGC----AAATAT-----TTGCTCTTCAACTGTTGGATCCATTTAAAAAAGGCCGGGCGCGGTGGCTCACGCCTGTAATCCCAGCACTTTG
Cd47	ACCGAGCTCGGATCCACTAGTCCAGTGTGGTGGAATTCTGCAGATATCAACAAGTTTGTACAAAAAAGCAGGCTTGGTACCGAGAAGCTTAAAGGCCGGGCGTGGTGG-----TAACAATAA---CGAGATCGCGCCACTGCACTCCAGCCTGGGCGACAGAGCGAGACTCCGTCTCAAAAAAAAAAAAAAAAAAATTNTTTTTTGCGGGGGGCCGC
Cd48	AGGAGTTCGAGAGAATCCTCGCTAACTCGGTGATACCCCGACTCTACCAAAAATTCAAAAATTTAGCCCGGCGTGCTGGCGGCCGCCTGAAGTCCCTGCTACTCAGGAGGCTCAGGCAGCAGAATTCCGTGGAGCCG------AGATCGCGCCACTGCACTCCAGCCTGGGCGACAGAGCGAGACTCCGTCTCAAAAAAAAAAAAAAAA--GAATTCTTTTCCGCAGGCGGCCGCGACACCATGACCGAGTACAAGCCTACCGTGCGCCTGGCCACCCGCGACGACGTGCCCCGCGCCGTGCGCACCCTGGCCGCCGCC-TTCGCC-GGACTACCCCGC
Cd49	AGGGAGACCCAAGCTGGCTAGGTAAGCTTGGTACCGAGCTCGGATCCACTAGTCCAGTGTGGTGGAATTCTGCGGCACCCAAGCGGCACACTATATACGCTGGCAGATATCAACAAGTTTGTACAAAAAAAAA--------------------AGAATTCTTTTCTGCAGG-CGGCCGC-GACAC-CATGACCG-AGTACAAGCCCACCGTG-CGCC-TGGCCACCCG-CGACGACGTGCCCCGCG-CCGTGCGCACCCTGGCCGCCGCCTCGCCGGACTACCCCG-C
Cd50	CCAGCTACTCGGGAGCCTGAGGCAGGAGAATTGCGAGAACCCGGGAGGCGGAGCTAGCAGTGAGCCGAGATCGCGGCACTGCACTCCAGCCTGGGGGACAGAGCGAGACTCCGTCACAAAAAAAAAAAAAAA------GAATTCTTTTCTGCAGGCGGCCGCGACACCATGACCGAGTACAAGCCCACCGTGCGCCTGGCCACCCGCGACGACGTGCCCCGCGCCGTGCGCACCCTNGCCGCCGCC-TTCGCC-GGACTACCCC
Cd51	TACGACTCACTATAGGGAGACCCAAGCTGGCTAGGTAAGCTTGGTACCGAGCTCGGATCCACTAGTCCAGTGTGGTGGAATTCTGCAGATATCAACAAGTTTGTACAAAAAAGCAGGCTTGGTACCGAG----GGTAACAGGGTACC-----AAAAAAAAAAAAAAGAATTCTTTTCTGCAGGCGGCCGCGACACCATGACCGAGTACAAGCCCACCGTGCGCCTGGCCACCCGCGACGACGTGCCCCGCGCCGTGCGCACCCTGGCCGCCGCCTTCGC
Cd52	GCTCGGATCCACTAGTCCAGTGTGGTGGAATTCTGCAGATATCAACAAGTTTGTACAAAAAAGCAGGCT--------AATAT----AGGGTAATATAGGACCCCATTGGTTTAAAAGGCCAATACGTTTAAAACCCGCGTTTCTTCCTTTTAAATAGCATAGGGATAACAGGGTAATAATATTTTTAAACTTGCTCTTCAACTGTTGGATCCATTTAAAAAAGGCCGGGCGCGGTGGCTCACGCCTGTAATCCCAGCACTTTGGGAGGCCGAGGCGGGCGGATCACGAGGTCAGGAGATCGAGACAATCCTGGCTAACACGGTGAAACCCCGTCTCTACTAAAAATACAAAAAATTAGCCGGGCGTGGTGGCGGGCGCCTGTAGTCCCAGCTACTCGGG…
Cd53	CTGAGGCAGCAGAATTGCGAGAACCCGGGTGGCGGAGCTAGCAGTGAGCGGAGATCGCGGCACTGCACTGCAGCCTGGGGGACAGAGCGTGACT---AGAGGTA----ATAACAGGGTAATATAGGACCCCATTGGTTTAAAAGGCCAATACGTTTAAAACCCGCGTTTCTTCCTTTTAAATAGCATAGGGATAACAGGGTAATAATATTTTTAAACTTGCTCTTCA
Cd54	CAGTGTGGTGGAATTCTGCAGATATCAACAAGTTTGTACAAAAAAGCAGGCTTGGTACCGAGAAGCTTAAAGGCCGGGCGTGGTGGCTCAGGCCTGTAATGCCAGCACTTAGGGAGGCCGTGGCGGGCGGTTCA----AAAAAAAAAAAAAAAAAANTTTTTTTTTGNNGGGG
Cd55	TGGTGGCTCAGGCCTGTAATGCCAGCACTTAGGGAGGCCGTGGCGGGCGGTTCACGAGGTGAGGAGATCGTGACAATCCTCGCTAACACGCTGAAACCCTGTCTC--------------AAAAAAAAAAAAAAATTCTTTTCTGCAGGNGGCCGC
