# Supplementary material for: Heavy Metal Exposure Influences Double Strand Break DNA Repair Outcomes
Source: PLoS One. 2016 Mar 11;11(3):e0151367. doi: 10.1371/journal.pone.0151367 (PMC4788447; doi:10.1371/journal.pone.0151367)
Supplement: S3 Table — (XLSX) [file pone.0151367.s012.xlsx]

## Sheet: Sheet1
S3 Table	Sequencing data from rescues Figure 3D [1.0 uM AsO3 treatment]
	Note untreated samples published in Morales et al, PlosGenet 2015 Mar11;11(3):e1005016. doi: 10.1371
NAR	TOTAL of 10 NAR				0.05	NAR Simple Chimera 1 uM AsO3
					Alu2	C	T	A	A	G	A	G	T	G	T	T	C	C	T
5%AARP 1.0 uM AsO3 simple chimeras (7)					Alu1	G	A	T	T	C	T	C	A	C	A	A	G	G	A
As1	GGTGTCGTGAGGAATTAGCTTGGTACTAATACGACTCACTATAGGGAGACCCAAGCTGGCTAGGTAAGCTTGGTACCGAGCTCGGATCCACTAGTCCAGTGTGGTGGAATTCTGCAGATATCAACAAGTTTGTACAAAAAAGCAGGCTTGGTACCGAGAAGCTTAAAGGCCGGGCGCGGTGGCTCACGCCTGTAATCCCAGCACTTTGGGAGGCCGAGGCGGGCGGATCACGAGGTCAGGAGATCGAGACAATCCTGGCTAACACGGTGAAACCCCGTCTCTACTAAAAATACAAAAAATTAGCCGGGCGTGGTGGCGGGCGCCTGTAGTCCCAGCTACTCGGGAGGCTGAGGCAGGAGAATTGCGTGAACCCGGGAGGCGGAGCTTGCAGTGAGCCGA…			.	As1	C	T	A	A	G	A	G	T	G	T	T	C	C	T
As2	GGTGTCGTGAGGAATTAGCTTGGTACTAATACGACTCACTATAGGGAGACCCAAGCTGGCTAGGTAAGCTTGGTACCGAGCTCGGATCCACTAGTCCAGTGTGGTGGAATTCTGCAGATATCAACAAGTTTGTACAAAAAAGCAGGCTTGGTACCGAGAAGCTTAAAGGCCGGGCGCGGTGGCTCAGGCCTGTAATCCCAGCACTTTGGGAGGCCGAGGCGGGCGGATCACGAGGTCAGGAGATCGAGACAATCCTGGCTAACACGGTGAAACCCCGTCTCTACTAAAAATACAAAAAATTAGCCGGGCGTGGTGGCGGGCGCCTGTAGTCCCAGCTACTCGGGAGGCTGAGGCAGGAGAATTGCGTGAACCCGGGAGGCGGAGCTTGCAGTGAGCCGA…			.	As2	G	T	A	A	G	A	G	T	G	T	T	C	C	T
As3	NGTGTCGTGAGGAATTAGCTTGGTACTAATACGACTCACTATAGGGAGACCCAAGCTGGCTAGGTAAGCTTGGTACCGAGCTCGGATCCACTAGTCCAGTGTGGTGGAATTCTGCAGATATCAACAAGTTTGTACAAAAAAGCAGGCTTGGTACCGAGAAGCTTAAAGGCCGGGCGCGGTGGCTCAGGCCTGTAATCCCAGCACTTAGGGAGGCCGAGGCGGGCGGATCACGAGGTCAGGAGATCGAGACAATCCTGGCTAACACGGTGAAACCCCGTCTCTACTAAAAATACAAAAAATTAGCCGGGCGTGGTGGCGGGCGCCTGTAGTCCCAGCTACTCGGGAGGCTGAGGCAGGAGAATTGCGTGAACCCGGGAGGCGGAGCTTGCAGTGAGCCGA…			.	As3	G	A	A	A	G	A	G	T	G	T	T	C	C	T
As4	GGNGTCGNGAGGAATTAGCTTGGTACTAATACGACTCACTATAGGGAGACCCAAGCTGGCTAGGTAAGCTTGGTACCGAGCTCGGATCCACTAGTCCAGTGTGGTGGAATTCTGCAGATATCAACAAGTTTGTACAAAAAAGCAGGCTTGGTACCGAGAAGCTTAAAGGCCGGGCGCGGTGGCTCAGGCCTGTAATCCCAGCACTTAGGGAGGCCGAGGCGGGCGGTTCACGAGGTCAGGAGATCGTGACAATCCTGGCTAACACGCTGAAACCCCGTCTCTACTATAAATACAAAAAATTAGCCGCGCGTGGTGGCGGGCGCCTGAAGTCCCAGCTACTCGGGAGCCTGAGGCAGGAGAATTGCGAGAACCCGGGAGGCGGAGCTAGCAGTGAGCCGA…			.	As5	G	A	T	T	C	T	C	A	C	A	A	G	C	T
As5	GGTGTCGTGAGGAATTAGCTTGGTACTAATACGACTCACTATAGGGAGACCCAAGCTGGCTAGGTAAGCTTGGTACCGAGCTCGGATCCACTAGTCCAGTGTGGTGGAATTCTGCAGATATCAACAAGTTTGTACAAAAAAGCAGGCTTGGTACCGAGAAGCTTAAAGGCCGGGCGCGGTGGCTCAGGCCTGTAATCCCAGCACTTAGGGAGGCCGAGGCGGGCGGTTCACGAGGTCAGGAGATCGTGACAATCCTGGCTAACACGCTGAAACCCCGTCTCTACTATAAATACAAAAAATTAGCCGCGCGTGGTGGCGGGCGCCTGAAGTCCCAGCTACTCGGGAGCCTGAGGCAGGAGAATTGCGAGAACCCGGGAGGCGGAGCTAGCAGTGAGCCGA…			.	As6	G	A	T	T	C	T	C	A	C	A	A	G	C	T
As6	GGTGTCGTGAGGAATTAGCTTGGTACTAATACGACTCACTATAGGGAGACCCAAGCTGGCTAGGTAAGCTTGGTACCGAGCTCGGATCCACTAGTCCAGTGTGGTGGAATTCTGCAGATATCAACAAGTTTGTACAAAAAAGCAGGCTTGGTACCGAGAAGCTTAAAGGCCGGGCGCGGTGGCTCAGGCCTGTAATCCCAGCACTTAGGGAGGCCGAGGCGGGCGGTTCACGAGGTCAGGAGATCGTGACAATCCTGGCTAACACGCTGAAACCCCGTCTCTACTATAAATACAAAAAATTAGCCGCGCGTGGTGGCGGGCGCCTGAAGTCCCAGCTACTCGGGAGCCTGAGGCAGGAGAATTGCGAGAACCCGGGAGGCGGAGCTAGCAGTGAGCCGA…			.	As4	G	A	T	T	C	T	C	A	C	A	A	G	G	T
As7	GGTGTCGTGAGGAATTAGCTTGGTACTAATACGACTCACTATAGGGAGACCCAAGCTGGCTAGGTAAGCTTGGTACCGAGCTCGGATCCACTAGTCCAGTGTGGTGGAATTCTGCAGATATCAACAAGTTTGTACAAAAAAGCAGGCTTGGTACCGAGAAGCTTAAAGGCCGGGCGCGGTGGCTCTAGCGTGTTATCCCCTGACTTAGGGAGGCCGAGGCGGGCGGTTCACGAGGTCAGGAGATCGTGACAATCCTGGCTAACACGCTGAAACCCCGTCTCTACTATAAATACAAAAAATTANCCGCGCGTGGTGGCGGGCGCCTGAAGTCCCAGCTACTCGGGAGCCTGAGGCAGGAGAATTGCGAGAACCCGGGAGGCGGAGCTAGCAGTGAGCCGA…			.	As7	x	A	T	T	C	T	C	A	C	A	A	G	G	T
					Representative schematic of the nucleotides used to define Alu1 or Alu2 boundaries in the chimeric NAHR Alu recovered
					0.05	NAR complex Chimera 1 uM AsO3
					Alu2	C	T	A	A	G	A	G	T	G	T	T	C	C	T
5%AARP 1.0 uM AsO3 complex chimeras (3)					Alu1	G	A	T	T	C	T	C	A	C	A	A	G	G	A
As8	GGTGTCGTGAGGAATTAGCTTGGTACTAATACGACTCACTATAGGGAGACCCAAGCTGGCTAGGTAAGCTTGGTACCGAGCTCGGATCCACTAGTCCAGTGTGGTGGAATTCTGCAGATATCAACAAGTTTGTACAAAAAAGCAGGCTTGGTACCGAGAAGCTTAAAGGCCGGGCGCGGTGGCTCAGGCCTGTAATCCCAGCACTTTGGGAGGCCGAGGCGGGCGGATCACGAGGTCAGGAGATCGAGACAATCCTGGCTAACACGCTGAAACCCCGTCTCTACTAAAAATACAAAAAATTAGCCGGGCGTGGTGGCGGGCGCCTGTAGTCCCAGCTACTCGGGAGGCTGAGGCAGGAGAATTGCGAGAACCCGGGAGGCGGAGCTTGCAGTGAGCCGA…			.	As8	G	T	A	A	C	A	G	T	G	A	T	C	G	T
As9	GGTGTCGTGAGGAATTAGCTTGGTACTAATACGACTCACTATAGGGAGACCCAAGCTGGCTAGGTAAGCTTGGTACCGAGCTCGGATCCACTAGTCCAGTGTGGTGGAATTCTGCAGATATCAACAAGTTTGTACAAAAAAGCAGGCTTGGTACCGAGAAGCTTAAAGGCCGGGCGCGGTGGCTCAGGCCTGTAATCCCAGCACTTAGGGAGGCCGAGGCGGGCGGTTCACGAGGTCAGGAGATCGTGACAATCCTGGCTAACACGCTGAAACCCCGTCTCTACTATAAATACAAAAAATTAGCCGGGCGTGGTGGCGGGCGCCTGAAGTCCCAGCTACTCGGGAGCCTGAGGCAGGAGAATTGCGAGAACCCGGGAGGCGGAGCTAGCAGTGAGCCGA…			.	As9	G	A	T	T	C	T	G	A	C	A	A	C	G	T
As10	GGTGTCGTGAGGAATTAGCTTGGTACTAATACGACTCACTATAGGGAGACCCAAGCTGGCTAGGTAAGCTTGGTACCGAGCTCGGATCCACTAGTCCAGTGTGGTGGAATTCTGCAGATATCAACAAGTTTGTACAAAAAAGCAGGCTTGGTACCGAGAAGCTTAAAGGCCGGGCGCGGTGGCTCAGGCCTGTAATCCCAGCACTTAGGGAGGCCGAGGCGGGCGGTTCACGAGGTCAGGAGATCGTGACAATCCTGGCTAACACGCTGAAACCCCGTCTCTACTATAAATACAAAAAATTAGCCGGGCGTGGTGGCGGGCGCCTGAAGTCCCAGCTACTCGGGAGTCTGAGGCAGGAGAATTGCGAGAACCCGGGAGGCGGAGCTAGCAGTGAGCCGA…			.	As10	G	A	T	T	C	T	G	A	x	A	A	G	G	T
					Representative schematic of the nucleotides used to define Alu1 or Alu2 boundaries in the chimeric NAHR Alu recovered
NHEJ			Note these are the same as in Table S4
5%AARP 1.0 uM AsO3			TOTAL of 5 NHEJ
As 11	CTGGCTAGGTAAGCTTGGTACCGAGCTCGGATCCACTAGTCCAGTGTGGTGGAATTCTGCAGATATCAACAAGTTTGTACAAAAAAGCAGGCTTGGTACCGAGAAGCTTAAAG----CCGGGCGTGGTGGCGGGCGCCTGTAGTCCCAGCTACTCGGGAGGCTGAGGCAGGAGAATTGCGTGAACCCGGGAGGCGGAGCTTGCAGTGAGCCGAGATCGCGCCACTGCACTCCAGCCTGGGCGACAGAGCGAGACTCCGTCTCAAAAAAAAAAAAAAAAGAATTCTTT
As 12	AGCTGGCTAGGTAAGCTTGGTACCGAGCTCGGATCCACTAGTCCAGTGTGGTGGAATTCTGCAGATATCAACAAGTTTGTACAAAAAAGCAGGCTTGGTACCGAGAAGCTTAAAGGCCGGGCGCGGTGGCTC--TA-----CTGCACTCCAGCCTGGGCGACAGAGCGAGACTCCGTCTCAAAAAAAAAAAAAAAAAATTTTTTT
As 13	CGACTCACTATAGGGAGACCCAAGCTGGCTAGGTAAGCTTGGTACCGAGCTCGGATCCACTAGTCCAGT----AT-----GGAGGCTGAGGCAGGAGAATTGCGTGAACCCGGGAGGCGGAGCTTGCAGTGAGCCGAGATCGCGCCACTGCACTCCAGCCTGGGGGACAGAGCGAGATTCCGT-AAAAAAAAAAAAAAA-AATTCTTTTCTGCAGGCGGCCGCGACACCATGACCGAGTACAAGCCCACCGTGCGCCTGGCCACCCGCGACGACGTGCCCCGCGCCGTGCGCACCCTGGCCGCCGCCT-CGCCGACTACCCC
As 14	GGTGTCGTGAGGAATTAGCTTGGTACTAATACGACTCACTATAGGGAGACCCAAGCTGGCTAGGTAAGCTTGGTACCGAGCTCGGATCCACTAGTCCAGTGTGGTGGAATTCTGCAGATATCAACAAGTTTGTACA----------------------TTGGTTTAAAAGGCCAATACGTTTAAAACCCGCGTTTCTTCCTTTTAAATAGCATAGGGATAACAGGGTAATAATATTTTTAAACTTGCTCTTCAACTGTTGGATCCATTTAAAAAAGGCCGGGCGCGGTGGCT
As 15	GTCGTGAGGAATTAGCTTGGTACTAATACGACTCACTATAGGGAGACCCAA--TAGTG--------TCTGCAGGCGGCCGCGACACCATGACCGAGTACAAGCCCACCGTGCGCCTGGCCACCCGCGACGACGTGCCCCGCGCCGTGCGCACCCTGGCCGCCGCCTTCGCCGACTACCCCGCCACCCGCCACACCGTGGACCCCGACCGCCACATTGAACGCGTGACCGAGTTGCAAGAGCTGTTCC
