# Supplementary material for: Heavy Metal Exposure Influences Double Strand Break DNA Repair Outcomes
Source: PLoS One. 2016 Mar 11;11(3):e0151367. doi: 10.1371/journal.pone.0151367 (PMC4788447; doi:10.1371/journal.pone.0151367)
Supplement: S4 Table — (XLSX) [file pone.0151367.s013.xlsx]

## Sheet: Sheet1
S4 Table	Sequencing data from rescues Figure 3E and 4C [100 uM NiCl2 treatment]
	Note untreated samples published in Morales et al, PlosGenet 2015 Mar11;11(3):e1005016. doi: 10.1371
NAR	TOTAL of 42 NAR						0.05	NAR Simple Chimera 100 uM NiCl2
							Alu2	C	T	A	A	G	A	G	T	G	T	T	C	C	T
5%AARP 100 uM NiCl2 simple chimeras (12)							Alu1	G	A	T	T	C	T	C	A	C	A	A	G	G	A
Ni1	GGTGTCGTGAGG-ATTAGCTTGGTACTAATACGACTCACTATAGGGAGACCCAAGCTGGCTAGGTAAGCTTGGTACCGAGCTCGGATCCACTAGTCCAGTGTGGTGGAATTCTGCAGATATCAACAAGTTTGTACAAAAAAGCAGGCTTGGTACCGAGAAGCTTAAAGGCCGGGCGCGGTGGCTCAGGCCTGTAATCCCAGCACTTAGGGAGGCCGAGGCGGGCGGTTCACGAGGTCAGGAGATCGTGACAATCCTGGCTAACACGCTGAAACCCCGTCTCTACTATAAATACAAAAAATTAGCCGCGCGTGGTGGCGGGCGCCTGAAGTCCCAGCTACTCGGGAGCCTGAGGCAGGAGAATTGCGAGAACCCGGGAGGCGGAGCTAGCAGTGAGCCGA…					.	Ni3	G	T	A	A	G	A	G	T	G	T	T	C	C	T
Ni2	CAGATATCAACAAGTTTGTACAAAAAAGCAGGCTTGGTACCGAGAAGCTTAAAGGCCGGGCGCGGTGGCTCAGGCCTGTAATCCCAGCACTTAGGGAGGCCGAGGCGGGCGGTTCACGAGGTCAGGAGATCGTGACAATCCTGGCTAACACGCTGAAACCCCGTCTCTACTAAAAATACAAAAAATTAGCCGGGCGTGGTGGCGGGCGCCTGTAGTCCCAGCTACTCGGGAGGCTGAGGCAGGAGAATTGCGTGAACCCGGGAGGCGGAGCTTGCAGTGAGCCGAGATCGCGCCACTGCACTCCAGCCTGGGCGACAGAGCGAGACTCCGTCTCAAAAAAAAAAAAAAAAAAATTTTTTTTTNNNGGGGGCC					.	Ni4	G	T	A	A	G	A	G	T	G	T	T	C	C	T
Ni3	CAGATATCAACAAGTTTGTACAAAAAAGCAGGCTTGGTACCGAGAAGCTTAAAGGCCGGGCGCGGTGGCTCAGGCCTGTAATCCCAGCACTTTGGGAGGCCGAGGCGGGCGGATCACGAGGTCAGGAGATCGAGACAATCCTGGCTAACACGGTGAAACCCCGTCTCTACTAAAAATACAAAAAATTAGCCGGGCGTGGTGGCGGGCGCCTGTAGTCCCAGCTACTCGGGAGGCTGAGGCAGGAGAATTGCGTGAACCCGGGAGGCGGAGCTTGCAGTGAGCCGAGATCGCGCCACTGCACTCCAGCCTGGGCGACAGAGCGAGACTCCGTCTCAAAAAAAAAAAAAAAAAAATTTTTTTTTGNNGGGGGCC					.	Ni12	G	T	A	A	G	A	G	T	G	T	T	C	C	T
Ni4	TGGTACCGAGCTCGGATCCACTAGTCCAGTGTGGTGGAATTCTGCAGATATCAACAAGTTTGTACAAAAAAGCAGGCTTGGTACCGAGAAGCTTAAAGGCCGGGCGCGGTGGCTCAGGCCTGTAATCCCAGCACTTTGGGAGGCCGAGGCGGGCGGATCACGAGGTCAGGAGATCGAGACAATCCTGGCTAACACGGTGAAACCCCGTCTCTACTAAAAATACAAAAAATTAGCCGGGCGTGGTGGCGGGCGCCTGTAGTCCCAGCTACTCGGGAGGCTGAGGCAGGAGAATTGCGTGAACCCGGGAGGCGGAGCTTGCAGTGAGCCGAGATCGCGCCACTGCACTCCAGCCTGGGCGACAGAGCGAGACTCCGTCTCAAAAAAAAAAAACAAAAGAAT…					.	Ni13	G	T	A	A	G	A	G	T	G	T	T	C	C	T
Ni5	TGGTGGAATTCTGCAGATATCAACAAGTTTGTACAAAAAAGCAGGCTTGGTACCGAGAAGCTTAAAGGCCGGGCGCGGTGGCTCAGGCCTGTAATCCCAGCACTTAGGGAGGCCGAGGTGGGCGGTTCACGAGGTCAGGAGATCGTGACAATCCTGGCTAACACGCTGAAACCCCGTCTCTGCTATAAATACAAAAAATTAGCCGCGCGTGGTGGCGGGCGCCTGTAGTCCCAGCTACTCGGGAGGCTGAGGCAGGAGAATTGCGTGAACCCGGGAGGCGGAGCTTGCAGTGAGCCGAGATCGCGCCACTGCACTCCAGCCTGGGCGACAGAGCGAGACTCCGTCTC-AAAAAAAAAAAA--------TTCTTTTCTGCAGGCGGCCGCGAC					.	Ni10	G	A	A	A	G	A	G	T	G	T	T	C	C	T
Ni8	TGGCTAGGTAAGCTTGGTACCGAGCTCGGATCCACTAGTCCAGTGTGGTGGAATTCTGCAGATATCAACAAGTTTGTACAAAAAAGCAGGCTTGGTACCGAGAAGCTTAAAGGCCGGGCGCGGTGGCTCAGGCCTGTAATCCCAGCACTTAGGGAGGCCGAGGCGGGCGGTTCACGAGGTCAGGAGATCGTGACAATCCTGGCTAACACGCTGAAACCCCGTCTCTACTAAAAATACAAAAAATTAGCCGGGCGTGGTGGCGGGCGCCTGTAGTCCCAGCTACTCGGGAGGCTGAGGCAGGAGAATTGCGTGAACCCGGGAGGCGGAGCTTGCAGTGAGCCGAGATCGCGCCACTGCACTCCAGCCTGGGCGACAGAGCGAGACTCCGTCTC-AAAAAA…					.	Ni11	G	A	A	A	G	A	G	T	G	T	T	C	C	T
Ni9	TGGCTAGGTAAGCTTGGTACCGAGCTCGGATCCACTAGTCCAGTGTGGTGGAATTCTGCAGATATCAACGAGTTTGTACAAAAAAGCAGGCTTGGTACCGAGAAGCTTAAAGGCCGGGCGCGGTGGCTCAGGCCTGTAATCCCAGCACTTAGGGAGGCCGAGGCGGGCGGTTCACGAGGTCAGGAGATCGAGACAATCCTGGCTAACACGGTGAAACCCCGTCTCTACTAAAAATACAAAAAATTAGCCGGGCGTGGTGGCGGGCGCCTGTAGTCCCAGCTACTCGGGAGGCTGAGGCAGGAGAATTGCGTAAACCCGGGAGGCGGAGCTTGCAGTGAGCCGAGATCGCGCCACTGCACTCCAGCCTGGGCGACAGAGCGAGACTCCGTCTCAAAAAAA…					.	Ni9	G	A	T	A	G	A	G	T	G	T	T	C	C	T
Ni10	TGGCTAGGTAAGCTTGGTACCGAGCTCGGATCCACTAGTCCAGTGTGGTGGAATTCTGCAGATATCAACAAGTTTGTACAAAAAAGCAGGCTTGGTACCGAGAAGCTTAAAGGCCGGGCGCGGTGGCTCAGGCCTGTAATCCCAGCACTTAGGGAGGCCGAGGCGGGCGGATCACGAGGTCAGGAGATCGAGACAATCCTGGCTAACACGGTGAAACCCCGTCTCTACTAAAAATACAAAAAATTAGCCGGGCGTGGTGGTGGGCGCCTGTAGTCCCAGCTACTCGGGAGGCTGAGGCAGGAGAATTGCGTGAACCCGGGAGGCGGAGCTTGCAGTGAGCCGAGATCGCGCCACTGCACTCCAGCCTGGGCGACAGAGCGAGACTCCGTCTC-AAAAAA…					.	Ni2	G	A	T	T	C	A	G	T	G	T	T	C	C	T
Ni11	TGGCTAGGTAAGCTTGGTACCGAGCTCGGATCCACTAGTCCAGTGTGGTGGAATTCTGCAGATATCAACAAGTTTGTACAAAAAAGCAGGCTTGGTACCGAGAAGCTTAAAGGCCGGGCGCGGTGGCTCAGGCCTGTAATCCCAGCACTTAGGGAGGCCGAGGCGGGCGGATCACGAGGTCAGGAGATCGAGACAATCCTGGCTAACACGGTGAAACCCCGTCTCTACTAAAAATACAAAAAATTAGCCGGGCGTGGTGGCGGGCGCCTGTAGTCCCAGCTACTCGGGAGGCTGAGGCAGGAGAATTGCGTGAACCCGGGAGGCGGAGCTTGCAGTGAGCCGAGATCGCGCCACTGCACTCCAGCCTGGGCGACAGAGCGAGACTCCGTCTC-AAAAAA…					.	Ni8	G	A	T	T	C	A	G	T	G	T	T	C	C	T
Ni12	TGGCTAGGTAAGCTTGGTACCGAGCTCGGATCCACTAGTCCAGTGTGGTGGAATTCTGCAGATATCAACAAGTTTGTACAAAAAAGCAGGCTTGGTACCGAGAAGCTTAAAGGCCGGGCGCGGTGGCTCAGGCCTGTAATCCCAGCACTTTGGGAGGCCGAGGCGGGCGGATCACGAGGTCAGGAGATCGAGACAATCCTGGCTAACACGGTGAAACCCCGTCTCTACTAAAAATACAAAAAATTAGCCGGGCGTGGTGGCGGGCGCCTGTAGTCCCAGCTACTCGGGAGGCTGAGGCAGGAGAATTGCGTGAACCCGGGAGGCGGAGCTTGCAGTGAGCCGAGATCGCGCCACTGCACTCCAGCCTGGGCGACAGAGCGAGACTCCGTCTC-AAAAAA…					.	Ni22	G	A	T	T	C	A	G	T	G	T	T	C	C	T
Ni13	TGGCTAGGTAAGCTTGGTACCGAGCTCGGATCCACTAGTCCAGTGTGGTGGAATTCTGCAGATATCAACAAGTTTGTACAAAAAAGCAGGCTTGGTACCGAGAAGCTTAAAGGCCGGGCGCGGTGGCTCAGGCCTGTAATCCCAGCACTTTGGGAGGCCGAGGCGGGCGGATCACGAGGTCAGGAGATCGAGACAATCCTGGCTAACACGGTGAAACCCCGTCTCTACTAAAAATACAAAAAATTAGCCGGGCGTGGTGGCGGGCGCCTGTAGTCCCAGCTACTCGGGAGGCTGAGGCAGGAGAATTGCGTGAACCCGGGAGGCGGAGCTTGCAGTGAGCCGAGATCGCGCCACTGCACTCCAGCCTGGGCGACAGAGCGAGACTCCGCCTC-AAAAAA…					.	Ni5	G	A	T	T	C	T	C	T	G	T	T	C	C	T
Ni22	CAGATATCAACAAGTTTGTACAAAAAAGCAGGCTTGGTACCGAGAAGCTTAAAGGCCGGGCGCGGTGGCTCAGGCCTGTAATCCCAGCACTTAGGGAGGCCGAGGCGGGCGGTTCACGAGGTCAGGAGATCGTGACAATCCTGGCTAACACGCTGAAACCCCGTCTCTACTAAAAATACAAAAAATTAGCCGGGCGTGGTGGCGGGCGCCTGTAGTCCCAGCTACTCGGGAGGCTGAGGCAGGAGAATTGCGTGAACCCGGGAGGCGGAGCTTGCAGTGAGCCGAGATCGCGCCACTGCACTCCAGCCTGGGCGACAGAGCGAGACTCCGTCTCAAAAAAAAAAAAAAAAAAATTTTTTTTTNNNGGGGGCC					.	Ni1	G	A	T	T	C	T	C	A	C	A	A	G	G	T
							Representative schematic of the nucleotides used to define Alu1 or Alu2 boundaries in the chimeric NAHR Alu recovered
							0.05	NAR Complex Chimera 100 uM NiCl2
							Alu2	C	T	A	A	G	A	G	T	G	T	T	C	C	T
5%AARP 100 uM NiCl2 complex chimeras (13)							Alu1	G	A	T	T	C	T	C	A	C	A	A	G	G	A
Ni6	TGGCTAGGTAAGCTTGGTACCGAGCTCGGATCCACTAGTCCAGTGTGGTGGAATTCTGCAGATATCAACAAGTTTGTACAAAAAAGCAGGCTTGGTACCGAGAAGCTTAAAGGCCGGGCGCGGTGGCTCAGGCCTGTAATCCCAGCACTTAGGGAGGCCGAGGCGGGCGGTTCACGAGGTCAGGAGATCGTGACAATCCTGGCTAACACGCTGAAACCCCGTCTCTACTAAAAATACAAAAAATTAGCCGGGCGTGGTGGCGGGCGCCTGAAGTCCCAGCTACTCGGGAGCCTGAGGCAGGAGAATTGCGAGAACCCGGGAGGCGGAGCTAGCAGTGAGCCGAGATCGCGGCACTGCACTCCAGCCTGGGCGACAGAGCGAGACTCCGTCTCAAAAAAA…					.	Ni14	G	A	T	T	C	A	C	A	C	A	A	G	G	A
Ni7	TGGCTAGGTAAGCTTGGTACCGAGCTCGGATCCACTAGTCCAGTGTGGTGGAATTCTGCAGATATCAACAAGTTTGTACAAAAAAGCAGGCTTGGTACCGAGAAGCTTAAAGGCCGGGCGCGGTGGCTCAGGCCTGTAATCCCAGCACTTAGGGAGGCCGAGGCGGGCGGTTCACGAGGTCAGGAGATCGTGACAATCCTGGCTAACACGCTGAAACCCCGTCTCTACTATAAATACAAAAAATTAGCCG-GCGTGGTGGCGGGCGCCTGAAGTCCCAGCTACTCGGGAGCCTGAGGCAGGAGAATTGCGAGAACCCGGGAGGCGGAGCTAGCAGTGAGCCGAGATCGCGGCACTGCACTCCAGCCTGGGGGACAGAGCGAGACTCCGTCAC-AAAAAA…					.	Ni7	G	A	T	T	C	T	G	A	C	A	A	G	G	A
Ni14	GGTGTCGTGAGGAATTAGCTTGGTACTAATACGACTCACTATAGGGAGACCCAAGCTGGCTAGGTAAGCTTGGTACCGAGCTCGGATCCACTAGTCCAGTGTGGTGGAATTCTGCAGATATCAACAAGTTTGTACAAAAAAGCAGGCTTGGTACCGAGAAGCTTAAAGGCCGGGCGCGGTGGCTCAGGCCTGTAATCCCAGCACTTAGGGAGGCCGAGGCGGGCGGTTCACGAGGTCAGGAGATCGTGACAATCCTGGCTAACACGCTGAAACCCCGTCTCTACTAAAAATACAAAAAATTAGCCGCGCGTGGTGGCGGGCGCCTGAAGTCCCAGCTACTCGGGAGCCTGAGGCAGGAGAATTGCGAGAACCCGGGAGGCGGAGCTAGCAGTGAGCCGA…					.	Ni6	G	A	T	T	C	A	G	A	C	A	A	G	C	T
Ni15	GGNNGCGTGAGGAATTAGCTTGGTACTAATACGACTCACTATAGGGAGACCCAAGCTGGCTAGGTAAGCTTGGTACCGAGCTCGGATCCACTAGTCCAGTGTGGTGGAATTCTGCAGATATCAACAAGTTTGTACAAAAAAGCAGGCTTGGTACCGAGAAGCTTAAAGGCCGGGCGCGGTGGCTCAGGCCTGTAATCCCAGCACTTAGGGAGGCCGAGGCGGGCGGTTCACGAGGTCAGGAGATCGAGACAATCCTGGCTAACACGGTGAAACCCCGTCTCTACTAAAAATACAAAAAATTAGCCGGGCGTGGTGGCGGGCGCCTGTAGTCCCAGCTACTCGGGAGGCTGAGGCAGGAGAATTGCGAGAACCCGGGAGGCGGAGCTAGCAGTGAGCCGA…					.	Ni15	G	A	T	A	G	A	G	T	G	A	A	C	C	T
Ni16	CAGATATCAACAAGTTTGTACAAAAAAGCAGGCTTGGTACCGAGAAGCTTAAAGGCCGGGCGCGGTGGCTCAGGCCTGTAATCCCAGCACTTAGGGAGGCCGAGGCGGGCGGTTCACGAGGTCAGGAGATCGAGACAATCCTGGCTAACACGGTGAAACCCCGTCTCTACTATAAATACAAAAAATTAGCCGCGCGTGGTGGCGGGCGCCTGTAGTCCCAGCTACTCGGGAGGCTGAGGCAGGAGAATTGCGTGAACCCGGGAGGCGGAGCTTGCAGTGAGCCGAGATCGCGCCACTGCACTCCAGCCTGGGCGACAGAGCGAGACTCCGTCTCAAAAAAAAAAAAAAAAAATTTTTTTTTTGNNGGGGGCC					.	Ni16	G	A	T	A	G	T	C	T	G	T	T	C	C	T
Ni17	CAGATATCAACAAGTTTGTACAAAAAAGCAGGCTTGGTACCGAGAAGCTTAAAGGCCGGGCGCGGTGGCTCAGGCCTGTAATCCCAGCACTTTGGGAGGCCGAGGCGGGCGGTTCACGAGGTCAGGAGATCGTGACAATCCTGGCTAACACGGTGAAACCCCGTCTCTACTAAAAATACAAAAAATTAGCCGGGCGTGGTGGCGGGCGCCTGTAGTCCCAGCTACTCGGGAGGCTGAGGCAGGAGAATTGCGTGAACCCGGGAGGCGGAGCTTGCAGTGAGCCGAGATCGCGCCACTGCACTCCAGCCTGGGCGACAGAGCGAGACTCCGTCTCAAAAAAAAAAAAAAAAAAATTTTTTTTTGNNGGGGGCC					.	Ni17	G	T	T	T	G	A	G	T	G	T	T	C	C	T
Ni18	TGGTACCGAGCTCGGATCCACTAGTCCAGTGTGGTGGAATTCTGCAGATATCAACAAGTTTGTACAAAAAAGCAGGCTTGGTACCGAGAAGCTTAAAGGCCGGGCGCGGTGGCTCAGGCCTGTAATCCCAGCACTTTGGGAGGCCGAGGCGGGCGGATCACGAGGTCAGGAGATCGAGACAATCCTGGCTAACACGCTGAAACCCCGTCTCTACTATAAATACAAAAAATTAGCCGGGCGTGGTGGCGGGCGCCTGTAGTCCCAGCTACTCGGGAGGCTGAGGCAGGAGAATTGCGTGAACCCGGGAGGCGGAGCTTGCAGTGAGCCGAGATCGCGCCACTGCACTCCAGCCTGGGCGACAGAGCGAGACTCCGTCTCAAAAAAAAAAAA-AAAAGAAT…					.	Ni18	G	T	A	A	C	T	G	T	G	T	T	C	C	T
Ni19	TGGTACCGAGCTCGGATCCACTAGTCCAGTGTGGTGGAATTCTGCAGATATCAACAAGTTTGTACAAAAAAGCAGGCTTGGTACCGAGAAGCTTAAAGGCCGGGCGCGGTGGCTCAGGCCTGTAATCCCAGCACTTTGGGAGGCCGAGGCGGGCGGATCACGAGGTCAGGAGATCGAGACAATCCTGGCTAACACGGTGAAACCCCGTCTCTACTAAAAATACAAAAAATTAGCCGGGCGTGGTGGCGGGCGCCTGTAGTCCCAGCTACTCGGGAGGCTGAGGCAGGAGAATTGCGTGAACCCGGGAGGCGGAGCTTGCAGTGAGCCGAGATCGCGCCACTGCACTCCAGCCTGGGGGACAGAGCGAGACTCCGTTTCAAAAAAAAAAAA-AAAAGAAT…					.	Ni20	G	T	T	T	C	T	C	T	C	A	A	G	G	T
Ni20	TGGTACCGAGCTCGGATCCACTAGTCCAGTGTGGTGGAATTCTGCAGATATCAACAAGTTTGTACAAAAAAGCAGGCTTGGTACCGAGAAGCTTAAAGGCCGGGCGCGGTGGCTCAGGCCTGTAATCCCAGCACTTTGGGAGGCCGAGGCGGGCGGTTCACGAGGTCAGGAGATCGTGACAATCCTGGCTAACACGCTGAAACCCCGTCTCTACTATAAATACAAAAAATTAGCCGCGCGTGGTGGCGGGCGCCTGTAGTCCCAGCTACTCGGGAGCCTGAGGCAGGAGAATTGCGAGAACCCGGGAGGCGGAGCTAGCAGTGAGCCGAGATCGCGGCACTGCACTCCAGCCTGGGGGACAGAGCGAGACTCCGTCTC-AAAAAAAAAAA-AAAAGAAT…					.	Ni21	G	A	A	T	G	A	C	T	G	T	T	C	C	T
Ni21	CAGATATCAACAAGTTTGTACAAAAAAGCAGGCTTGGTACCGAGAAGCTTAAAGGCCGGGCGCGGTGGCTCAGGCCTGTAATCCCAGCACTTAGGGAGGCCGAGGCGGGCGGATCACGAGGTCAGGAGATCGTGACAATCCTGGCTAACACGGTGAAACCCCGTCTCTACTAAAAATACAAAAAATTAGCCGCGCGTGGTGGCGGGCGCCTGTAGTCCCAGCTACTCGGGAGGCTGAGGCAGGAGAATTGCGTGAACCCGGGAGGCGGAGCTTGCAGTGAGCCGAGATCGCGCCACTGCACTCCAGCCTGGGCGACAGAGCGAGACTCCGTCTCAAAAAAAAAAAAAAAAAATTTTTTTTTTGNNGGGGGCC					.	Ni23	G	T	T	A	C	A	C	T	C	T	A	C	C	T
Ni23	TCTGCAGATATCAACAAGTTTGTACAAAAAAGCAGGCTTGGTACCGAGAAGCTTAAAGGCCGGGCGCGGTGGCTCAGGCCTGTAATCCCAGCACTTTGGGAGGCCGAGGCGGGCGGTTCACGAGGTCAGGAGATCGAGACAATCCTGGCTAACACGCTGAAACCCCGTCTCTACTAAAAATACAAAAAATTAGCCGCGCGTGGTGGCGGGCGCCTGTAGTCCCAGCTACTCGGGAGCCTGAGGCAGGAGAATTGCGTGAACCCGGGAGGCGGAGCTAGCAGTGAGCCGAGATCGCGCCACTGCACTCCAGCCTGGGCGACAGAGCGAGACTCCGTCTCAAAAAAAAAAAAAAAAGNTNNN					.	Ni24	G	A	A	A	C	A	C	A	G	T	T	C	C	T
Ni24	TCTGCAGATATCAACAAGTTTGTACAAAAAAGCAGGCTTGGTACCGAGAAGCTTAAAGGCCGGGCGCGGTGGCTCAGGCCTGTAATCCCAGCACTTAGGGAGGCCGAGGCGGGCGGATCACGAGGTCAGGAGATCGAGACAATCCTGGCTAACACGCTGAAACCCCGTCTTTACTAAAAATACAAAAAATTAGCCGCGCGTGGTGGCGGGCGCCTGAAGTCCCAGCTACTCGGGAGGCTGAGGCAGGAGAATTGCGTGAACCCGGGAGGCGGAGCTTGCAGTGAGCCGAGATCGCGCCACTGCACTCCAGCCTGGGCGACAGAGCGAGACTCCGTCTCNNNNNNNNNANNNNNNAAANNN					.	Ni19	G	T	A	A	G	A	G	T	G	T	T	C	G	T
Ni25	TCTGCAGATATCAACAAGTTTGTACAAAAAAGCAGGCTTGGTACCGAGAAGCTTAAAGGCCGGGCGCGGTGGCTCAGGCCTGTAATCCCAGCACTTTGGGAGGCCGAGGCGGGCGGATCACGAGGTCAGGAGATCGAGACAATCCTGGCTAACACGGTGAAACCCCGTCTCTACTAAAAATACAAAAAATTAGCCGCGCGTGGTGGCGGGCGCCTGAAGTCCCAGCTACTCGGGAGGCTGAGGCAGGAGAATTGCGTGAACCCGGGAGGCGGAGCTTGCAGTGAGCCGAGATCGCGCCACTGCACTCCAGCCTGGGCGACAGAGCGAGACTCCGTCTCAAAAAAAAAAAAAAAGANNNNN					.	Ni25	G	T	A	A	G	A	C	A	G	T	T	C	C	T
							Representative schematic of the nucleotides used to define Alu1 or Alu2 boundaries in the chimeric NAHR Alu recovered
							0.1	NAR Simple Chimera 100 uM NiCl2
							Alu2	C	C	C	T	A	A	C	A	G	G	C	A	A	G	C	T	T	G	G	T	A	T	C	C	C	C	A	T	A
10% AARP 100 uM NiCl2 simple chimeras (8)							Alu1	T	G	G	A	T	T	G	T	C	C	T	T	T	C	T	A	A	C	C	A	T	A	G	G	G	G	T	A	T
Ni26	GGTAAGCTTGGTACCGAGCTCGGATCCACTAGTCCAGTGTGGTGGAATTCTGCAGATATCAACAAGTTTGTACAAAAAAGCAGGCTTGGTACCGAGAAGCTTAAAGGCCGGGCGTGGTGGCTCAGGCCTGTAATGCCAGCACTTAGGGAGGCCGCGGCGGGCGGTTCACGAGGTGAGGAGATCGTGACAATCCTCGCTAACACGCTGAAACCCTGTCTCTACTATAAATACAAATAATTAGCCGCGCGTGGTGGTGGGCGCCTGAAGTCCCAGCAACTCGGGAGCCTGAGGCAGCAGAATTGCGAGAACCCGGGTGGCGGAGCTAGCAGTGAGCGGAGATCGCGGCACTGCACTGCAGCCTGGGCGACAGAGCGAGACTCCGTCTCAAAAAAAAAAAAA…					.	Ni34	T	G	G	A	T	T	G	T	C	C	T	T	T	C	T	A	A	C	C	x	T	A	G	G	G	G	T	A	T
Ni27	TACAAAAAAGCAGGCTTGGTACCGAGAAGCTTAAAGGCCGGGCGCGGTGGCTCACGCCTGTAATCCCAGCACTTTGGGAGGCCGAGGCGGGCGGATCACGAGGTCAGGAGATCGAGACAATCCTGGCTAACACGGTGAAACCCCGTCTCTACTAAAAATACAAAAAATTAGCCGGGCGTGGTGGCGGGCGCCTGTAGTCCCAGCTACTCGGGAGGCTGAGGCAGGAGAATTGCGTGAACCCGGGAGGCGGAGCTTGCAGTGAGCCGAGATCGCGCCACTGCACTCCAGCCTGGGCGACAGAGCGAGACTCCGTCTCAAAAAAAAAAAAAAAAAAATTT					.	Ni26	T	G	G	A	x	T	G	T	C	C	T	T	T	C	T	A	A	C	C	A	T	A	G	G	G	C	A	T	A
Ni28	TACAAAAAAGCAGGCTTGGTACCGAGAAGCTTAAAGGCCGGGCGCGGTGGCTCACGCCTGTAATCCCAGCACTTTGGGAGGCCGAGGCGGGCGGATCACGAGGTCAGGAGATCGAGACAATCCTGGCTAACACGGTGAAACCCCGTCTCTACTAAAAATACAAAAAATTAGCCGGGCGTGGTGGCGGGCGCCTGTAGTCCCAGCTACTCGGGAGGCTGAGGCAGGAGAATTGCGTGAACCCGGGAGGCGGAGCTTGCAGTGAGCCGAGATCGCGCCACTGCACTCCAGCCTGGGCGACAGAGCGAGACTCCGTCTCAAAAAAAAAAAAAAAAGAATTCTTTTCTGCAGGCGG					.	Ni29	T	G	G	A	T	A	C	A	G	G	C	A	A	G	C	T	T	G	G	T	A	T	C	C	C	C	A	T	A
Ni29	TACAAAAAAGCAGGCTTGGTACCGAGAAGCTTAAAGGCCGGGCGTGGTGGCTCAGGCCTGTAATGCCAGCACTTAGGGAGGCCGTGGCGGGCGGATCACGAGGTCAGGAGATCGAGACAATCCTGGCTAACACGGTGAAACCCCGTCTCTACTAAAAATACAAAAAATTAGCCGGGCGTGGTGGCGGGCGCCTGTAGTCCCAGCTACTCGGGAGGCTGAGGCAGGAGAATTGCGTGAACCCGGGAGGCGGAGCTTGCAGTGAGCCGAGATCGCGCCACTGCACTCCAGCCTGGGCGACAGAGNGAGACTCCGTCTCAAATAAAAAAAAAAAAAAATTTTTTTTGGCGGGGGGCCCGGA					.	Ni32	T	G	G	T	A	A	C	A	G	G	C	A	A	G	C	T	T	G	G	T	A	T	C	C	C	C	A	T	A
Ni30	TACAAAAAAGCAGGCTTGGTACCGAGAAGCTTAAAGGCCGGGCGTGGTGGCTCAGGCCTGTAATCCCAGCACTTTGGGAGGCCGAGGCGGGCGGATCACGAGGTCAGGAGATCGAGACAATCCTGGCTAACACGGTGAAACCCCGTCTCTAGNAAAAATACAAAAAATTANCCGGGCGTGGTGGCGGGCGCCTGTAGTCCCAGCTACTCGGGAGGCTGAGGCAGGAGAATTGCGTGAACCCGGGAGGCGGAGCTTGCAGTGANCCGAGATCGCGCCACTGCACTCCAGCCTGGGCGACAGAGCGAGACTCCGTCTCAAAAAAAAAAAAAAAAAAATTTTTTTTGGGAGGGGGGCGCGACCC					.	Ni30	T	G	C	T	A	A	C	A	G	G	C	A	A	G	C	T	T	G	G	T	A	T	C	C	C	C	A	T	A
Ni32	TACAAAAAAGCAGGCTTGGTACCGAGAAGCTTAAAGGCCGGGCGTGGTGGCTCAGGCCTGTAATCCCAGCACTTTGGGAGGCCGAGGCGGGCGGATCACGAGGTCAGGAGATCGAGACAATCCTGGCTAACACGGTGAAACCCCGTCTCTACTAAAAATACAAAAAATTAGCCGGGCGTGGTGGCGGGCGCCTGTAGTCCCAGCTACTCGGGAGGCTGAGGCAGGAGAATTGCGTGAACCCGGGAGGCGGAGCTTGCATTGAGCCGAGATCGCGCCACTGCACTCCAGCCTGGGCGACAGAGCGAGACTCCGTCTCAAAAAAAAAAAAAAAAAATTTTTTTT					.	Ni42	T	G	C	T	A	A	C	A	G	G	C	A	A	G	C	T	T	G	G	T	A	T	C	C	C	C	A	T	A
Ni34	TACAAAAAAGCAGGCTTGGTACCGAGAAGCTTAAAGGCCGGGCGTGGTGGCTCAGGCCTGTAATGCCAGCACTTAGGGAGGCCGTGGCGGGCGGTTCACGAGGTGAGGAGATCGTGACAATCCTCGCTAACACGCTGAAACCCTGTCTCTACTATAAATACAAATAATTAGCCGCGCGTGGTGGTGGGCGCCTGAAGTCCCAGCAACTCGGGAGCCTGAGGCAGCAGAATTGCTGGAACCCGGGTGGCGGAGCTAGCANNGAGCGGAGATCGCGGCACTGCNNTGCAGCCTGGGGGACANAACGTGACTCCGTCACAAAAAAAAATAAAAAAAAAGGCCGCTA					.	Ni27	C	C	C	T	A	A	C	A	G	G	C	A	A	G	C	T	T	G	G	T	A	T	C	C	C	C	A	T	A
Ni42	ACAAGTTTGTACAAAAAAGCAGGCTTGGTACCGAGAAGCTTAAAGGCCGGGCGTGGTGGCTCAGGCCTGTAATCCCAGCACTTTGGGAGGCCGAGGCGGGCGGATCACGAGGTCAGGAGATCGAGACAATCCTGGCTAACACGGTGAAACCCCGTCTCTACTAAAAATACAAAAAATTAGCCGGGCGTGGTGGCGGGCGCCTGTAGTCCCAGCTACTCGGGAGGCTGAGGCAGGAGAATTGCGTGAACCCGGGAGGCGGAGCTTGCAGTGAGCCGAGATCACGCCACTGCACTCCAGCCTGGGCGACAGAGCGAGACTCCGTCTCAAAAAAAAAAAAAAA---GAATTCTTTTCTGCAGGCGGCCGCGACACCATGACCGAGTACAAGCCCACCGTGCG…					.	Ni28	C	C	C	T	A	A	C	A	G	G	C	A	A	G	C	T	T	G	G	T	A	T	C	C	C	C	A	T	A
							Representative schematic of the nucleotides used to define Alu1 or Alu2 boundaries in the chimeric NAHR Alu recovered
							0.1	NAR Complex Chimera 100 uM NiCl2
							Alu2	C	C	C	T	A	A	C	A	G	G	C	A	A	G	C	T	T	G	G	T	A	T	C	C	C	C	A	T	A
10% AARP 100 uM NiCl2 complex chimeras (9)							Alu1	T	G	G	A	T	T	G	T	C	C	T	T	T	C	T	A	A	C	C	A	T	A	G	G	G	G	T	A	T
Ni31	TACAAAAAAGCAGGCTTGGTACCGAGAAGCTTAAAGGCCGGGCGTGGTGGCTCAGGCCTGTAATGCCAGCACTTTGGGAGGCCGAGGCGGGCGGATCACGAGGTCAGGAGATCGAGACAATCCTGGCTAACACGGTGAAACCCCGTCTCTACTAAAAATACAAAAAATTAGCCGGGCGTGGTGGCGGGCGCCTGTAGTCCCAGCTACTCGGGAGGCTGAGGCAGCAGAATTGCGTGAACCCGGGAGGCGGAGCTTGCAGTGAGCCGAGATCGCGCCACTGCACTCCAGCCTGGGCGACAGAGCGAGACTCCGTCTCAAAAAAAAAAAAAAAAAATTTTTTTTTTGGNGGGGGCCGNAACCCCAT					.	Ni31	T	G	G	T	A	A	C	A	G	G	C	A	A	G	C	T	T	G	C	T	A	T	C	C	C	C	A	T	A
Ni33	TACAAAAAAGCAGGCTTGGTACCGAGAAGCTTAAAGGCCGGGCGTGGTGGCTCAGGCCTGTAATGCCAGCACTTAGGGAGGCCGAGGCGGGCGGATCACGAGGTCAGGAGATCGAGACAATCCTGGCTAACACGGTGAAACCCCGTCTCTACTATAAATACAAATAATTAGCCGCGCGTGGTGGTGGGCGCCTGTAGTCCCAGCTACTCGGGAGGCTGAGGCAGGAGAATTGCGTGAACCCGGGAGGCGGAGCTTGCAGTGAGCCGAGATCGCGCCACTGCACTCCAGCCTGGGCGACACAGCGAGACTCCGTCTCAAAAAAAAAAAAAAAAAAATTNTTTTTGN					.	Ni35	T	G	G	A	T	A	C	A	G	C	T	T	T	C	C	T	T	G	G	T	A	T	C	C	C	C	A	T	A
Ni35	GGTAAGCTTGGTACCGAGCTCGGATCCACTAGTCCAGTGTGGTGGAATTCTGCAGATATCAACAAGTTTGTACAAAAAAGCAGGCTTGGTACCGAGAAGCTTAAAGGCCGGGCGTGGTGGCTCAGGCCTGTAATGCCAGCACTTAGGGAGGCCGTGGCGGGCGGATCACGAGGTCAGGAGATCGAGACAATCCTGGCTAACACGCTGAAACCCTGTCTCTACTATAAATACAAATAATTAGCCGCGCGTGGTGGCGGGCGCCTGTAGTCCCAGCTACTCGGGAGGCCGAGGCAGGAGAATTGCGTGAACCCGGGAGGCGGAGCTTGCAGTGAGCCGAGATCGCGCCACTGCACTCCAGCCTGGGCGACAGAGCGAGACTCCGTCTCAAAAAAAAAAAAA…					.	Ni36	T	G	G	A	T	T	G	T	G	C	C	T	A	C	C	A	T	G	G	T	A	T	C	C	C	C	A	T	A
Ni36	TACAAAAAAGCAGGCTTGGTACCGAGAAGCTTAAAGGCCGGGCGTGGTGGCTCAGGCCTGTAATGCCAGCACTTAGGGAGGCCGTGGCGGGCGGTTCACGAGGTGAGGAGATCGTGACAATCCTGGCTAACACGCTGAAACCCCGTCTCTACTATAAATACAAAAAATTAGCCGCGCGTGGTGGCGGGCGCCTGAAGTCCCAGCTACTCGGGAGGCTGAGGCAGGAGAATTGCGTGAACCCGGGAGGCGGAGCTTGCAGTGAGCCGAGATCGCGCCACTGCACTCCAGCCTGGGCGACAGAGCGAGACTCCGTCTCAAAAAAAAAAAAAAAAAATTTTT					.	Ni37	T	G	C	T	A	A	C	A	G	G	C	T	T	C	T	T	T	G	G	T	A	T	C	C	G	C	A	A	A
Ni37	TACAAAAAAGCAGGCTTGGTACCGAGAAGCTTAAAGGCCGGGCGTGGTGGCTCAGGCCTGTAATCCCAGCACTTTGGGAGGCCGAGGCGGGCGGATCACGAGGTCAGGAGATCGAGACAATCCTGGCTAACACGGTGAAACCCCGTCTCTACTATAAATACAAATAATTAGCCGCGCGTGGTGGTGGGCGCCTGTAGTCCCAGCTACTCGGGAGGCTGAGGCAGGAGAATTGCGTGAACCCGGGAGGCGGAGCTTGCAGTGAGCCGAGATCGCGCCACTGCACTGCAGCCTGGGCGACACAGCGAGACTCCGTCACAAAAAAAAAAAAAAAAAAATTNTTTTTGN					.	Ni38	T	C	C	A	A	A	G	A	G	G	C	A	A	G	C	T	T	G	G	T	A	T	C	C	C	C	A	T	A
Ni38	TACAAAAAAGCAGGCTTGGTACCGAGAAGCTTAAAGGCCGGGCGTGGTGGCTCACGCCTGTAATCCCAGCACTTAGGGAGGCCGAGGCGGGCGGATCACGAGGTGAGGAGATCGAGACAATCCTGGCTAACACGGTGAAACCCCGTCTCTACTAAAAATACAAAAAATTAGCCGGGCGTGGTGGCGGGCGCCTGTAGTCCCAGCTACTCGGGAGGCTGAGGCAGGAGAATTGCGTGAACCCGGGAGGCGGAGCTTGCAGTGAGCCGAGATCGCGCCACTGCACTCCAGCCTGGGCGACAGAGCGAGACTCCGTCTCAAAAAAAAAAAAAAAAAAATTTTTTTTTGGA					.	Ni33	T	G	G	A	A	A	C	A	G	G	C	T	T	C	T	T	T	G	G	T	A	T	C	C	C	C	A	T	A
Ni39	TGGTGGAATTCTGCAGATATCAACAAGTTTGTACAAAAAAGCAGGCTTGGTACCGAGAAGCTTAAAGGCCGGGCGTGGTGGCTCAGGCCTGTAATGCCAGCACTTAGGGAGGCCGTGGCGTGCGGTTCACGAGGTGAGGAGATCGTGACAATCCTCGCTAACACGCTGAAACCCTGTCTCTACTATAAATACAAAAAATTAGCCGCGCGTGGTGGTGGGCGCCTGAAGTCCCAGCTACTCGGGAGCCTGAGGCAGCAGAATTGCGAGAACCCGGGTGGCGGAGCTAGCAGTGAGCGGAGATCGCGCCACTGCACTCCAGCCTGGGCGACAGAGCGAGACTCCGTCTCAAAAAAAAAAAAAAAAGAATTCTTTTCTGCAGGCGGCCGCGACACCATGACC…					.	Ni39	T	G	G	A	T	T	G	T	C	C	T	T	A	C	T	A	T	C	C	A	T	A	G	C	C	C	A	T	A
Ni40	TGGTGGAATTCTGCAGATATCAACAAGTTTGTACAAAAAAGCAGGCTTGGTACCGAGAAGCTTAAAGGCCGGGCGTGGTGGCTCAGGCCTGTAATGCCAGCACTTTGGGAGGCCGAGGCGGGCGGTTCACGAGGTCAGGAGATCGAGACAATCCTCGCTAACACGCTGAAACCCTGTCTCTACTAAAAATACAAAAAATTAGCCGGGCGTGGTGGCGGGCGCCTGTAGTCCCAGCTACTCGGGAGGCTGAGGCAGCANAATTGCGAGAACCCGGGTGGCGGAGCTAGCAGTGAGCGGAGATCGCGGCACTGCACTCCAGCCTGGGCGACAGAGCGAGACTCCGTCTCAAAAAAAAAAAAAAAAAAATTCTTTTCTGCAGGCGGCCGCGACACCATGACC…					.	Ni40	T	G	G	T	A	T	C	A	C	C	T	A	A	G	C	T	T	G	C	A	T	A	G	G	C	C	A	T	A
Ni41	TGGTGGAATTCTGCAGATATCAACAAGTTTGTACAAAAAAGCAGGCTTGGTACCGAGAAGCTTAAAGGCCGGGCGTGGTGGCTCAGGCCTGTAATGCCAGCACTTAGGGAGGCCGTGGCGGGCGGTTCACGAGGTGAGGAGATCGTGACAATCCTCGCTAACACGCTGAAACCCTGTCTCTACTATAGATACAAATAATTAGCCGCGCGTGGTGGTGGGCGCCTGAAGTCCCAGCAACTCGGGAGCCTGAGGCAGGAGAATTGCGTGAACCCGGGTGGCGGAGCTAGCAGTGAGCCGAGATCGCGGCACTGCACTGCAGCCTGGGCGACAGAGCGAGACTCCGTCTCAAAAAAAAAAAAAAAAGAATTCTTTTCTGCAGGCGGCCGCGACACCATGACC…					.	Ni41	T	G	G	A	T	T	G	T	C	C	T	T	T	C	T	A	A	C	G	T	T	A	C	G	G	C	A	T	A
							Representative schematic of the nucleotides used to define Alu1 or Alu2 boundaries in the chimeric NAHR Alu recovered
NHEJ		Note these are the same as in Table S4				inserts black underlined
5%AARP 100 uM NiCl2		Total of 6 NHEJ				MH red underlined
Ni43	TCGTGAGGAATTAGCTTGGTACTAATACGACTCACTATAGGGAGACCCAAGCTGGCTAGGTAAGCTTGGTACCGAGCTCGGATCCACTAGTCCAGTGTGGTGGAATTCTGCAGATATCAACAAGTTTGTACAAAAAA-----AAAGAATTCTTTTCTGCAGGCGGCCGCGACACCATGACCGAGTACAAGCCCACCGTGCGCCTGGCCACCCGCGACGACGTGCCCCGCGCCGTGCGCACCCTGGCCGCCGCCTCGCCGGACTACCCCGC
Ni44	CAGGAGATCGTGACAATCCTGGCTAACACGCTGAAACCCCGTCTCTACTATAAATACAAAAAATTAGCCGCGCGTGGTGGCGGGCGCCTGAAGTCCCAGCTACTCGGGAGCCTGAGGCAGGAGAATT------CTTTTCTGCAGGCGGCCGCGACACCATGACCGAGT
Ni45	GCTTGGTACTAATACGACTCACTATAGGGAGACCCAAGCTGGCTAGGTAAGCTTGGTACCGAGCTCGGATCCACTAGTCCAGTGTGGTGGAATTCTGCAGATATCAACAAGTTTGTACAAAAAAGCAGGCTTGGTA--------ATAACAGGGTAATAATATTTTTAAACTTGCTCTTCAACTGTTGGATCCATTTAAAAAAGGCCGGGCGCGGTGGCTCACGCCTGTAATCCCAGCACTTTG
Ni61	AGCCGCGCGTGGTGGCGGGCGCCTGAAGTCCCAGCTACTCGGGAGCCTGAGGCAGGAGAATTGCGAGAACCCGGGAGGCGGAGCTAGCAGTGAGCCGAGATCGCGGCACTGCACTCCA-GCCTGGGGGA---TTCTAT----ATAACAGGGTAATATAGGACCCCATTGGTTTAAAAGGCCAATACGTTTAAAACCCGCGTTTCTTCCTTTTAAATAGCATA
Ni62	AGGGAGACCCAAGCTGGCTAGGTAAGCTTGGTACCGAGCTCGGATCCACTAGTCCAGTGTGGTGGAATTCTGCAGATATCAACAAGTTTGTACAAAAAAGCAGGCTTGGTACCGAGAAGCTTAAAGGCCGGGCGCGGTGGCT---TAA----AGGCGGAGCTTGCAGTGAGCCGAGATCGCGCCACTGCACTCCAGCCTGGGCGACAGAGCGAGACTCCGTCTCAAAAAAAAAAAAAAAAAAATTTTTTTTTGG
Ni67	GTCGTGAGGAATTAG-CTTG-GTACTN-AATACGACTCACTTATAGGGAGACCCAAGCTGGCTAGGTAAGCTTGGTACCGAGCTCGGATCCACTAGTCCAGT-GTGGTGGAATTCTGCAGATATCAACAAGTTTGTACAAAAAAGCAGGCTTGGTACCGAGTAGCTGGGACTACAGGCGCCCGCCAC-CACGCGCGGCTAATTTTTTGTATTTTTAGTAGAGACGGGGTTTCACCGTGTTAGCCAGGATTGTCTCGATCTCCTGACCTCGTGATCCGCCCGCCTCGGCCTCCCAAAGTGCTGGGATTACAGGCGTGAGCCACCGCGCCCGGCCGAATTCTTTTCTGCA-GGCGGCCGCGACACCATGACCGAGTACAAGCCCACCGTGCGCCTG-GCCA…
10%AARP 100 uM NiCl2		Total of 3 NHEJ
Ni49	GGTGTCGTGAGGAATTAGCTTGGTACTAATACGACTCACTATAGGGAG----GCTGAGGCAGGAGAATTGCGTGAACCCGGGAGGCGGAGCTTGCAGTGAGCCGAGATCGCGCCACTGCACTCCAGCCTGGGCGACAGAGCGAGACTCCGTCTCAAAAAAAAAAAAAAAA
Ni71	TACAAAAAAGCAGGCTTGGTACCGAGAAGCTT---TTCTGCGGGCGGTA---------TTTTCTGCAGGCGACCGCGACACCATGACCGAGTACAAGCCCACCGGGCGCCTGGCCCCCCCCGACGACGTGCCCCGCGCCGTGCGCGCCCTGGCCGCCGCCTTCGCCGACTACCCCGCCACCCGCCACACCGTGGACCCCGACCGCCACATTGAACGCGTGACCGANTTGGAAGAGCTGTTCCTGACCCGCGTGGGCCTGGACATCGGCAAGGTGTGGGTGGCCGACGACGGGGCGGCCGTGGCCGTGTGGACCACCCCGGAAAGCGTGAANGCGGANGCCGTGTTCGCCGAGATCGGCCCCCGCNTGGCCGAGTTGNCCGGNAGCCGCCTGTNCGCCCA…
Ni63	GTGGTTCAAAGTTTTTTTCTTCCATTTCAGGTGTCGTGAGGAATTAGCTTGGTACTAATACGACTCACTATAGGGAGACCCAAGCTGGCTAGGTAAGCTTGGTACCGAGCTCGGATCCACTAGTC---ATCATAT---GAGCTTGCAGTGAGCCGAGATCGCGCCACTGCACTCCAGCCTGGGCGACAGAGCGAGACTCCGTCTCAAAAAAAAAAAAAA
15%AARP 100 uM NiCl2		Total of 20 NHEJ
Ni46	TAGGGAGACCCAAGCTGGCTAGGTAAGCTTGGTACCGAGCTCGGATCCACTAGTCCAGTGTGGTGGAATTCTGCAGATATCAACAAGTTTGTACAAAAAAGCAGGCTTGGTACCGAGAAGCTTAAAGGCCGGGCGCGGTGGCTCAGG---------GTAATAATATTTTTAAACTTGCTCTTCAACTGTTGGATCCATTTAAA-AAAGGCCGGGCGCGGTGGCTCACGC-CTG-TAATCCCA-GCACTTTGGGAGGCCGAGGCGGGCGGATCACGAGGTCAGG-AG-ATCGAGACAATCCTGGCT-AACACGGTGAAAC-CCCGTCTCTAC-TA--AAAATACAAAAAATT-AGCCGGGCGTGGTGGCGGGCGCCTGTAGTCCCAGCTACTCAGGAGGC…
Ni47	TAGCTTGGTACTAATACGACTCACTATAGGGAGACCCAAGCTGGCTAGGTAAGCTTGGTACCGAGCTCGGATCCACTAGTCCAGTGTGGTGGAATTCTGCAGATATCAACAAGTTTGT-CAAAAAAGCAGGCTTGGTACCGAGAAGCTTAAA---------CTGTTGGATCCATTTAAA-AAAGGCCGGGCGCGGTGGCTCACGC-CTG-TAATCCCA-GCACTTTGGGAGGCCGAGGCGGGCGGATCACGAGGTCAGG-AG-ATCGAGACAATCCTGGCT-AACACGGTGAAAC-CCCGTCTCTAC-TA--AAAATACAAAAA-TT-ANCCGGGCGTGGTGGCGGGCGCCTGTAGTCCCAGCTACTCGGGAGGCT-GAGGC-AGGAGA-ATTGCGTGA…
Ni48	TCAGACAGTGGTTCAAAGTTTTTTTNTTCCATTTCAGGTGTCGTGAGGAATTAGCTTGGTACTAATACGACTCACTATAGGGAGACCCAAGCTGG-------ATAACAGGGTAATAATATTTTTAAACTTGCTCTTCAACTGTTGGATCCATTTAAAAAAGGCCGGGCGCGGTGGCTCACGCCTGTAATCCCAGCACTTTGGGAGGCCGAGGCGGGCGGATCACGAGGTCAGGAGATCGAGACAATCCTGGCTAACACGGTGAAACCCCGTCTCTACTAAAAATACAAAAAATTAGCCGGGCGTGGTGGCGGGCGCCTGTAGTCCCAGCTACTCGGGAGGCTGAGGCAGGAGAATTGCGTGAACCCGGGAGGCGGAGCTTGCAGTGAGCCGAGATCGCG…
Ni50	TTTTTCTTCCATTTCAGGTGCCGTGAGGAATTAGCTTGGTACTAATACGACTCACTATAGGGAGACCCAAGCTGGCTAGGTAAGCTTGGTACCGAGCTCGGATCCACTAGTCCAGTGTGGTGGAATTCTGCAGATATCAACAA---------TAACAATAACGGGTAATAATATTTTTAAACTTGCTCTTCAACTGTTGGATCCATTTAAAAAAGGCCGGGCGCGGTGGCTCACGCCTGTAATCCCAGCACTTTGGGAGGCCGAGGCGGGCGGATCACGAGGTCAGGAGATCGAGACAATCCTGGCTAACACGGTGAAACCCCGTCTCTACTAAAAATACAAAAAATTAGCCGGGCGTGGTGGCGGGCGCCTGTAGTCCCAGCTACTCGGGAGGCTGAG…
Ni51	CGACTCACTATAGGGAGACCCAAGCTGGCTAGGTAAGCTTGGTACCGAGCTCGGATCCACTAGTCCAGTGTGGTGGAATTCTGCAGATATCAACAAGTTTGTACAAAAAAGCAGGCTTGGTACCGAGAAGCTTAAGTCCCAGCTACTCGGGAGGCTGAGGCAGGAGAATTGCGTGAACCCGGGAGGCGGAGCTTGCAGCGAGCCGAGATCGCGCCACTGCACTCCAGCCTGGGCGACAGAGCGAGACTCCGTCTC---AAAAAAAAAAAAAGAATTCTTTTCTGCAGGCGGCCGCGACACCATGACCGAGTACAAGCCCACCGTGCGCCTGGCCACCCGCGACGACGTGCCCCGCGCCGTGCGCACCCTGGCCGCCGCCTTCGCCGACTACCCCGCC
Ni52	TGTGGTGGAATTCTGCAGATATCAACAAGTTTGTACAAAAAAGCAGG---GTAATAATATTTTTAAACTTGCTCTTCAACTGTTGGATCCATTTAAAAAAGGCCGGGCGCGGTGGCTCACGCCTGTAGTCCCAGCACTTTGGGAGGCCGAGGCGGGCGGATCACGAGGTCAGGAGATCGAGACAATCCTGGCTAACACGGTGAAACCCCGTCTCTACTAAAAATACAAAAAATTAGCCGGGCGTGGTGGCGGGCGCCTGTAGTCCCAGCTACTCGGGAGGCTGAGGCAGGAGAATTGCGTGAACCCGGGAGGCGGAGCTTGCAGTGAGCCGAGATCGCGCCACTGCACTCCAGCCTGGGCGACAGAGCGAGACTCCGTCTCAAAAAAAAAAAAAAAAGA…
Ni53	ATCTTGGTTCATTCTCAAGCCTCAGACAGTGGTTCAAAGTTTTTTTCTTCCATTTCAGGTGTCGTGAGGAATTAGCTTGGTACTAATACGACTCACTATAGGGAGACCCAAGC-----GGCACCCAAGCGGCACACTATATACGCTGGC------TAGGGATAACAGGGTAATAATATTTTTAAACTTGCTCTTCAACTGTTGGATCCATTTAAAAAAGGCCGGGCGCGGTGGCTCACGCCTGTAATCCCAGCACTTTGGGAGGCCGAGGCGGGCGGATCACGAGGTCAGGAGATCGAGACAATCCTGGCTAACACGGTGAAACCCCGTCTCTACTAAAAATACAAAAAATTAGCCGGGCGTGGTGGCGGGCGCCTGTAGTCCCAGCTACTCGGGAGGC…
Ni54	AGGAATTAGCTTGGTACTAATACGACTCACTATAGGGAGACCCAAG---------------AGCCGAGATCGCGCCACTGCACTCCAGCCTGGGCGACAGAGCGAGACTCCGTCTC--AAAAAAAAAAAAAAGAATTCTTTTCTGCAGGCGGCCGCGACACCATGACCGA
Ni55	GGTAAGCTTGGTACCGAGCTCGGATCCACTAGTCCAGTGTGGTGGAATTCTGCAGATATCAACAAGTTTGTACAAAAAAGCAGGCTTGGTACCGAGAAGCTTAAAGGCCGGCCG--TGAT--AAAAGAATTCTTTTCTGCAGGCGGCCGCGACACCATGACCGAGTACAAGCCC
Ni56	AGCTTGGTACTAATACGACTCACTATAGGGAGACCCAAGCTGGCTAGGTAAGCTTGGTACCGAGCTCGGATCCACTAGTCCAGTGTGGTGGAATTCTGCAGATATCAACAAGTTTGTACAAAAAAGCAGGCT---TAACAGGGTAATATAGGACCCCATTGGTTTAAAAGGCCAATACGTTTAAAACCCGCGTTTCTTCCTTTTAAATAGCATAGGGATAACGGAGTAATAATATTTTTAAACTTGCTCTTCAACTGTTGGATCCATTTAAAAAAGGCCGGGCGCGGTGGCTCACGCCTGTAATCCCAGCACTTTGGGAGGCCGAGGCGGGCGGATCACGAGGTCAGGAGATCGAGACAATCCTGGCTAACACGGTGAAACCCCGTCTCTACTAAAAAT…
Ni57	GGAGGCTCAGGCAGCAGAATTCCGTGAAGCCGGGACGCGGAGGTTGCAGAGAGCCGTGATCGCACCACTGGACTCCACCCTGGGTGACAGAACGAGACACCGTCTGAAAAAAATAAAA-----------------CAGGGTAATAATATTTTTAAACTTGCTCTTCAACTGTTGGATCCATTTAAAAAAGGCCGGGCGCGGTGGCTCACGCCTGTAATCCCAGCACTTTGGGAGGCCGAGGCGGGCGGATCACGAGGTCAGGAGATCGAGACAATCCTGGCTAACACGGTGAAACCCCGTCTCTACTAAAAATACAAAAAATTAGCCGGGCGTGGTGGCGGGCGCCTGTAGTCCCAGCTACTCGGGAGGCTGAGGCAGGAGAATTGCGTGAACCCGGGA…
Ni58	TGTCGTGAGGAATTAGCTTGGTACTAATACGACTCACTATAGGGAGACCC----------------------GGAGATCGAGACAATCCTGGCTAACACGGTGAAACCCCGTCTNTACTAAAAATACAAAAAATTAGCCGGGCGTGGTGGCGGGCGCCTGTAGTCCCAGCTACTCGGGAGGCTGAGGCAGGAGAATTGCGTGAACCCGGGAGGCGGAGCTTGCAGTGAGCCGAGATCGCGCCACTGCACTCCAGCCTGGGCGACAGAGCGAGACTCCGTCTCAAAAAAAAAAAAAAAAAAGAATTCTTTTCCGCAGGCGGCCGCGACACCATGACCGAGTACAAGCCCACCGTGCGCCTGGCCACCCGCGACGACGTGCCCCGCGCCGTGCGCACCCTG…
Ni59	AGCTGGCTAGGTAAGCTTGGTACCGAGCTCGGATCCACTAATCTAGTGTGGNGGAATTCTGCATATATCATGGATTTTGTA-ANAAAAGCAGGTTTGGTACCGATAATGTTAAAAGGCCGGCCGCGGAGGCTCAGGCCT-----TCTGCCTATTCTTA-GGATAACAGGGTAATAATATTTTTAAACTTGCTCTTCAACTGTTGGATCCATTTAAAAAAGGCCGGGCGCGGTGGCTCACGCCTGTAATCCCAGCACTTTGGGAGGCCGAGGCGGGCGGATCACGAGGTCAGGAGATCGAGACAATCCTGGCTAACACGGTGAAACCCCGTCTCTACTAAAAATACAAAAAATTATCCGGGAGTGGTGTCGGGCGCCTGTAATCCAAGCTACTCNGGACG…
Ni60	CAAGTTTGTACAAAAAAGCAGGCTTGGTACCGAGAAGCTTAAAGGC----TT----CTGTTGGATCCACTTAAAAAAGGCCGGGCGCGGTGGCTCACGCCTGTAATCCCAGCACTTTGGGAGGCCGAGGCGGGCGGATCACGAGGTCAGGAGATCGAGACAATCCTGGCTAACACGGTGAAACCCCGTCTCTACTAAAAATACAAAAAATTAGCCGGGCGTGGTGGCGGGCGCCTGTAGTCCCAGCTACTCGGGAGGCTGAGGCAGGAGAATTGCGTGAACCCGGGAGGCGGAGCTTGCAGTGAGCCGAGATCGCGCCACTGCACTCCAGCCTGGGCGACAGAGCGAGACTCCGTCTCAAAAAAAAAAAAAAA---GAATTCTTTTCTGCAGGCGGCCG…
Ni64	GTCCAGTGTGGTGGAATTCTGCAGATATCAACAAGTTTGTACAAAAAAGCAGGCTTGGTACCGAGAAGCTTAAA---TCT--CCGCGACACCATGACCGAGTACAAGCCCACCGTGCGCCTGG
Ni65	GTCCAGTGTGGTGGAATTCTGCAGATATCAACAAGTTTGTACAAAAAAGCAGGCTTGGTACCAAGAAGCTTAAAGGCCGGCCGCGGAGGCTCAGGCCTGT-------TTA-----AACAGGGTAATAATATTTTTAAACTTGCTCTTCAACTGTTGGATCCATTTAAAAAAGGCCGGGCGCGGTGGCTCACGCCTGTAATCCCAGCACTTTGGGAGGCCGAGGCGGGCGGATCACGAGGTCAGGAGATCGAGACAATCCTGGCTAACACGGTGAAACCCCGTCTCTACTAAAAATACAAAAAATCAGCCGGGCGTGGTGGCGGGCGCCTGTAGTCCCAGCTACTCGGGAGGCTGAGGCAGGAGAATTGCGTGAACCCGGGAGGCGGAGCTTGCAGTGAG…
Ni66	GAATTCTGCAGATATCAACAAGTTTGTACAAAAAAGCAGGCT-------TTTTGTAT----ATAACAGGGTAATATAGGACCCCATTGGTTTAAAAGGCCAATACGTTTAAAACCCGCGTTTCTTCCTTTTAAATAGCATAGGGATAACAGGGTAATAATATTTTTAAACTTGCTCTTCAACTGTTGGATCCATTTAAAAAAGGCCGGGCGCGGTGGCTCACGCCTGTAATCCCAGCACTTTGGGAGGCCGAGGCGGGCGGATCACGAGGTCAGGAGATCGAGACAATCCTGGCTAACACGGTGAAACCCCGTCTCTACTAAAAATACAAAAAATTAGCCGGGCGTGGTGGCGGGCGCCTGTAGTCCCAGCTACTCGGGAGGCTGAGGCAGGAGAATTG…
Ni68	GGTAAGCTTGGTACCGAGCTCGGATCCACTAGTCCAGTGTGGTGGAATTCTGCAGATATCAACAAGTTTGTACAAAAAAGCAGGCT---ATAACAGGGTAATATAGGACCCCATTGGTTTAAAAGGCCAATACGTTTAAAACCCGCGTTTCTTCCTTTTAAATAGCATAGGGATAACAGGGTAATAATATTTTTAAACTTGCTCTTCAACTGTTGGATCCATTTAAA-AAAGGCCGGGCGCGGTGGCTCACGCCTGTAATCCCAGCACTTTGGGAGGCCGAGGCGTGCGGATCACGAGGTCAGGAGATCGAGACAATCCTGGCTAACACGGTGAAACCCCGTCTCTACTAAAAATACAAAAAATTAGCCGGGCGTGGTGGCGGGCGCCTGTAGTCCCTG…
Ni69	ACCCAAGCTGGCTAGGTAAGCTTGGTACCGAGCTCGGATCCACTAGTCCAGTGTGGTGGAATTCTGCAGATGTCAACAAGTTTGTACAAAAAAGCAGGCTTGGTACCGAGAAGCTTA---CAGGGTAATAATATTTTTAAACTTGCTCTTCAACTGTTGGATCCATTTAAAAAGGGCCGGGCGCGGTGGCTCACGCCTGTAATCCCAGCACTTTGGGAGGCCGAGGCGGGCGGATCACGAGGTCAGGAGATCGAGACAATCCTGGCTAACACGGTGAAACCCCGTCTCTACTAAAAATACAAAAAATTAGCCGGGCGTGATGGCGGGCGCCTGTAGTCCCAGCTACTCGGGAGGCTGAGGCAGGAGAATTGCGTGAACCCGGGAGGCGGAGCTTGCAGT…
Ni70	TACCAAAAATTCAAAAATTTAGCCCGGCGTGCTGGCGGCCGCCTGAAGTCCCTGCTACTCAGGAGGCTCAGGCAGCAGAATTCCGTGAAGCCGGGACGCGGAGGTTGCAGAGAGCCGTGATCGCACCACTG------------TAACAGGGTAATATAGGACCCCATTGGTTTAAAAGGCCAATACGTTTAAAACCCGCGTTTCTTCCTTTTAAATAGCATAGGGATAACAGGGTAATAATATTTTTAAACTTGCTCTTCAACTGTTGGATCCATTTAAAAAAGGCCGGGCGCGGTGGCTCACGC
